# Supplementary material for: Left atrial wall shear stress correlates with fibrosis in patients with atrial fibrillation
Source: Nat Cardiovasc Res. 2025 May 13;4(6):677–88. doi: 10.1038/s44161-025-00651-z (PMC12170334; doi:10.1038/s44161-025-00651-z)
Supplement: Supplementary file 2 — Statistical source data. [file 44161_2025_651_MOESM2_ESM.csv]

'X'	'Y'	'Z'	'TAWSS'	'MeanAge'	Bipolar Voltage	IIR
0.03354788	0.04688088	0.07726080	0.75388850	0.28632938	0.779467562	1.235298906
0.03418500	0.04723953	0.07756341	0.79849724	0.25947958	0.672022672	1.228318098
0.03446980	0.04668054	0.07762014	0.76745233	0.26566097	0.637754479	1.218369592
0.03384001	0.04632116	0.07731514	0.72859719	0.29165377	0.58474681	1.229223604
0.04453146	0.01612024	0.07220190	1.01230800	0.51120351	0.664659253	1.219968817
0.04506834	0.01602702	0.07272443	1.05768282	0.51460165	0.660659943	1.255639802
0.04483128	0.01527894	0.07270377	1.11815366	0.51148136	0.729386098	1.259318543
0.04435378	0.01532276	0.07225083	1.06973974	0.50896555	0.733405069	1.239671226
0.06271134	0.03565767	0.08605533	0.00787902	1.64586039	1.430042352	0.673044108
0.06236371	0.03586603	0.08593013	0.01046862	1.65482027	1.51156266	0.678210818
0.06239653	0.03591477	0.08595818	0.00969281	1.65576466	1.512984006	0.673750626
0.06262745	0.03598419	0.08609066	0.01070269	1.66475012	1.539366134	0.663564686
0.06215535	0.03643712	0.08604619	0.02940172	1.68791161	1.509638779	0.656866161
0.06240140	0.03656610	0.08620915	0.03503002	1.70610614	1.535027634	0.644051515
0.04692404	0.05656550	0.09218223	1.33893676	0.14749083	1.255255546	0.995413983
0.04673673	0.05690246	0.09241275	1.56233012	0.14513301	1.249273626	0.956177389
0.04628539	0.05654564	0.09256946	1.41729015	0.16571270	1.300764725	0.923630089
0.04639068	0.05621792	0.09241284	1.23785746	0.18514091	1.275612128	0.955367217
0.04589721	0.05590849	0.09277315	0.90256809	0.21549981	1.232748399	0.866210024
0.04589406	0.05558380	0.09243421	1.10583208	0.23723295	1.216235151	0.939835352
0.04634257	0.05605407	0.09220789	1.22271784	0.19051486	1.219824177	0.997029453
0.06461748	0.03420150	0.08998163	0.06391326	1.82478344	1.599548005	0.807629613
0.06470189	0.03452133	0.08997679	0.07132173	1.85274621	1.60191631	0.748183665
0.06496079	0.03468218	0.09049957	0.08130244	1.95386297	1.558301374	0.688216601
0.06495218	0.03432998	0.09070896	0.07674514	1.95370753	1.541969197	0.736700492
0.03666708	0.05612068	0.07681229	0.48598346	0.20513963	0.850286111	0.894664844
0.03695927	0.05572479	0.07651988	0.46147879	0.20622513	0.855288668	0.920389764
0.03634692	0.05533396	0.07651033	0.47057283	0.20948110	0.809313869	0.914526189
0.03606615	0.05577222	0.07682575	0.49610012	0.20791595	0.814677947	0.889638745
0.04547367	0.05549439	0.09309030	0.83749489	0.25116753	1.247974957	0.809853618
0.04552827	0.05529195	0.09276407	1.02742563	0.25668934	1.230334452	0.866069136
0.04513223	0.03544836	0.07711855	1.82036954	0.30598595	0.081777877	1.334745774
0.04519640	0.03494788	0.07747301	1.67314183	0.35821417	0.080006629	1.354014843
0.04456703	0.03493733	0.07759321	1.80810015	0.36879820	0.081340408	1.361375031
0.04452208	0.03548041	0.07720476	1.92652057	0.32397506	0.08519307	1.34547228
0.05477713	0.02449233	0.08499872	1.05055165	0.82298015	0.115369318	1.278217871
0.05454619	0.02395726	0.08511695	1.24246870	0.81526341	0.11548151	1.272374209
0.05447353	0.02383993	0.08448333	1.14770393	0.80795515	0.11428825	1.27226599
0.05469969	0.02436754	0.08432262	0.95866686	0.81675544	0.111559471	1.271555057
0.05198051	0.05828488	0.07692043	1.19811308	0.04681130	0.98775039	0.944422973
0.05243139	0.05861603	0.07659797	0.97643904	0.04586806	0.978875126	0.929077043
0.05286796	0.05818172	0.07670099	0.88206493	0.04542323	0.888226057	0.923822603
0.05239216	0.05782403	0.07704471	1.09330579	0.04670659	0.973414363	0.940627411
0.04973564	0.02414212	0.07776384	0.81042235	0.63145101	0.22918581	1.23619741
0.04919438	0.02416666	0.07725877	0.82426896	0.61731086	0.234701535	1.252920774
0.04920315	0.02484929	0.07730602	0.73888591	0.62317385	0.226593513	1.263802022
0.04969785	0.02480966	0.07776627	0.72580745	0.63755769	0.220958652	1.240961305
0.04978740	0.04806087	0.08895708	1.29018890	1.23769620	1.255579419	1.076802575
0.04926679	0.04825987	0.08936877	1.30461972	1.21257106	1.184635373	1.102343977
0.04975580	0.04822334	0.08996847	1.25784989	1.25422450	1.216251491	1.141393932
0.05027806	0.04801529	0.08948548	1.24495467	1.27125504	1.282164283	1.108903511
0.05206956	0.03051125	0.08424836	1.33298480	0.87785680	0.103190777	1.271182733
0.05267046	0.03004817	0.08424548	1.38318837	0.88130896	0.107429403	1.267360353
0.05243651	0.02980075	0.08360244	1.31860724	0.86365065	0.103741203	1.24608481
0.05186068	0.03026314	0.08363371	1.26009722	0.86055746	0.097523324	1.256637974
0.06346994	0.04061699	0.09040860	0.19552359	2.45609665	1.743901422	0.371122208
0.06370233	0.03981342	0.09047963	0.19557291	2.40015090	1.762028101	0.397394673
0.06322600	0.03956423	0.08996548	0.20826982	2.22558109	1.907214694	0.455255499
0.06295834	0.04040238	0.08987209	0.20814529	2.30013860	1.703281386	0.416709935
0.04675183	0.04932791	0.08531155	1.00632920	0.87908070	0.690832799	1.020312563
0.04682476	0.04883713	0.08497243	0.93995515	0.90659676	0.655776064	0.921033254
0.04651327	0.04918124	0.08448110	0.93700000	0.78965856	0.593636025	1.016188657
0.04646229	0.04964586	0.08485238	1.01439694	0.76519497	0.658930165	1.093383051
0.05742975	0.03175549	0.09390732	0.40987425	1.11058049	0.859417158	0.672477269
0.05813858	0.03196767	0.09409157	0.37873874	1.23648569	0.932465353	0.701148529
0.05786176	0.03226391	0.09467686	0.37627017	1.27838682	0.936942272	0.736297065
0.05719444	0.03204697	0.09447319	0.40653439	1.15985978	0.92647403	0.695155784
0.04197075	0.06500635	0.07523036	0.48275545	0.14900640	0.911517267	0.876371146
0.04181366	0.06446087	0.07534422	0.52679563	0.15045789	0.911945769	0.876297179
0.04125017	0.06470261	0.07561065	0.53625145	0.14580984	0.900035897	0.879773534
0.04144542	0.06525435	0.07548041	0.48905460	0.14549579	0.913500691	0.874017574
0.05330290	0.03210015	0.09485101	0.44159528	0.86623397	0.623935254	0.721556526
0.05389206	0.03186487	0.09463335	0.46941827	0.88186194	0.64261661	0.724347052
0.05420760	0.03225422	0.09520587	0.42830500	0.97900542	0.679917651	0.713770585
0.05353989	0.03248050	0.09539220	0.40167031	0.96823725	0.689449615	0.72565706
0.05985717	0.04761612	0.10068671	0.08556693	2.05632519	1.382400609	0.640951511
0.05919130	0.04707909	0.10069119	0.08662047	2.06696993	1.470309095	0.729887104
0.05943050	0.04667187	0.10142256	0.07608949	2.25187141	1.448334294	0.779609355
0.06013265	0.04721360	0.10144928	0.07456282	2.23604841	1.414147008	0.666025158
0.04792019	0.04812404	0.07718767	1.29723850	0.16384757	0.24571768	0.801796672
0.04847659	0.04796597	0.07709673	1.64379207	0.15088955	0.294764161	0.833479924
0.04848503	0.04828158	0.07653661	1.78270687	0.13417890	0.29340481	0.855671329
0.04792077	0.04844176	0.07663056	1.43240462	0.14855641	0.26072508	0.820339358
0.05279414	0.03607069	0.07506664	0.58305590	0.05248131	0.322698668	1.078887232
0.05241004	0.03599591	0.07514615	0.65313395	0.05264520	0.258092303	1.09185473
0.05234871	0.03602423	0.07484373	0.69038540	0.05229821	0.259462251	1.112128279
0.05255140	0.03607917	0.07468065	0.70794315	0.05197725	0.330387367	1.118662069
0.05306014	0.03649206	0.07558695	0.81180454	0.05285127	8.786290046	1.116392907
0.05272839	0.03642263	0.07575431	0.72100815	0.05442943	0.471605478	1.130988161
0.05264096	0.03624089	0.07550589	0.71962215	0.05305492	0.466111257	1.111194644
0.05292585	0.03627934	0.07532429	0.70601605	0.05267207	0.474602757	1.09756486
0.02465953	0.03555701	0.06645153	0.52932709	0.47708126	1.589173014	1.078278451
0.02429867	0.03615865	0.06639766	0.50016740	0.47698362	1.579094805	1.085850858
0.02495714	0.03653132	0.06630997	0.43532934	0.47479607	1.512291184	1.066817372
0.02527957	0.03592574	0.06636368	0.46314088	0.47457772	1.692429546	1.061367745
0.01940269	0.02143495	0.06910384	1.38109341	0.41830258	0.812926546	1.222377176
0.01872166	0.02119609	0.06894379	1.02207553	0.43121642	0.881609789	1.202754945
0.01846871	0.02171968	0.06905989	1.32434560	0.41770028	0.85946672	1.210560296
0.01915946	0.02199573	0.06923453	1.69804172	0.40766931	0.813214986	1.225627165
0.00998493	0.02983548	0.08734890	1.02782226	0.32618379	0.188618884	1.280381419
0.00980508	0.02919070	0.08723626	1.02779098	0.32354381	0.19172845	1.284113489
0.01048503	0.02896195	0.08756425	1.02615828	0.33459652	0.202062151	1.288087403
0.01064730	0.02962716	0.08766886	1.02593432	0.33756133	0.227176089	1.285297573
0.01633104	0.03805296	0.06937648	1.01700588	0.45598693	0.714103737	1.31076951
0.01583034	0.03799125	0.06960744	1.01839188	0.44712143	0.655183051	1.315736436
0.01573651	0.03870483	0.06963798	1.01076780	0.45498601	0.64125714	1.289902668
0.01625049	0.03881139	0.06940091	1.00415569	0.46491387	0.6845891	1.277428915
0.00506588	0.03353719	0.06780745	0.94161405	0.08376186	0.582511412	1.126008215
0.00512557	0.03397110	0.06811012	0.88071464	0.08973080	0.579749411	1.119394111
0.00549181	0.03360508	0.06843993	0.91269844	0.09227664	0.5775171	1.128250031
0.00544615	0.03325605	0.06820104	0.97834335	0.08808244	0.579817548	1.131846375
-0.00118189	0.02794733	0.07535397	0.68164440	0.11151585	0.561908866	0.988480804
-0.00070829	0.02831095	0.07568282	0.79158395	0.11749197	0.54196726	1.084957146
-0.00112501	0.02881468	0.07572180	0.65751708	0.11872831	0.56108555	1.001946078
-0.00160264	0.02840582	0.07536969	0.57021676	0.11082764	0.550995382	0.894436937
0.00025617	0.01987208	0.07184101	1.42537034	0.40431472	0.685045827	0.791919485
-0.00013181	0.01988334	0.07127190	1.54717993	0.39250520	0.675035146	0.732168068
0.00017199	0.01917284	0.07111909	1.49836871	0.43394848	0.694194257	0.710302115
0.00053023	0.01922297	0.07169573	1.39752482	0.43965481	0.703601718	0.766550021
0.01252475	0.04613599	0.08538528	1.13676845	0.17921707	0.486163269	1.315614396
0.01257879	0.04670760	0.08507761	1.28853445	0.17040824	0.539015571	1.303877056
0.01194108	0.04689934	0.08526353	1.28132013	0.14807675	0.368043101	1.284939386
0.01188025	0.04626940	0.08560308	1.12581252	0.15608203	0.344678415	1.306102967
0.02010593	0.05169348	0.08352298	0.58087896	0.43481842	1.752903212	0.82835801
0.02072986	0.05184143	0.08302859	0.54815787	0.44445157	1.773455974	0.833257765
0.02016135	0.05190314	0.08238757	0.61362513	0.42549855	1.618521787	0.871424316
0.01960073	0.05176037	0.08289706	0.65076522	0.41748393	1.660984636	0.860583842
0.00832095	0.01748258	0.06879984	1.25791126	0.55986849	0.571320247	1.034381532
0.00840499	0.01708133	0.06845465	1.08704238	0.56669493	0.673655367	0.991588063
0.00782234	0.01681918	0.06862275	1.14798510	0.58083939	0.744665642	0.952855658
0.00778628	0.01729519	0.06898984	1.31534689	0.57149827	0.650321981	1.00227633
-0.00162708	0.01871700	0.06838024	2.04755849	0.33774376	0.549366353	0.577580489
-0.00208992	0.01884909	0.06795991	2.09499371	0.30989768	0.515575697	0.58430765
-0.00173785	0.01865165	0.06746642	2.03131178	0.33071408	0.523965352	0.577064978
-0.00125106	0.01850769	0.06786840	2.00632990	0.35215318	0.530960422	0.56974123
0.00748782	0.05642859	0.07848114	1.61803974	0.04758106	0.448797851	1.041152592
0.00772365	0.05607677	0.07786164	1.60750046	0.05010764	0.404936479	0.967629442
0.00747154	0.05660617	0.07745913	1.51346585	0.04652708	0.417222305	0.95680637
0.00723234	0.05697213	0.07802314	1.52330972	0.04495642	0.447720554	1.014166905
0.00768731	0.05616230	0.07682965	1.44352580	0.05074459	0.375535482	0.865078828
0.00751186	0.05666088	0.07631916	1.30477384	0.05073250	0.394261113	0.841209497
0.00729681	0.05711162	0.07688977	1.31380344	0.04702888	0.390967483	0.919383061
0.00747273	0.05661906	0.07735065	1.45183036	0.04613793	0.404822699	0.94556345
0.00743441	0.05656212	0.08541351	0.45910147	0.09509122	0.706674183	0.805888345
0.00762040	0.05682104	0.08490214	0.41633286	0.09381323	0.675321519	0.859635804
0.00700923	0.05725239	0.08491759	0.39359220	0.08998407	0.679964402	0.911930232
0.00681002	0.05702219	0.08539082	0.43138569	0.09048945	0.686951523	0.861592296
0.00204673	0.01581335	0.06789948	0.69379297	0.53423648	0.796835663	0.566066942
0.00235753	0.01592789	0.06770491	0.73057197	0.54085422	0.750831478	0.567741704
0.00275129	0.01550313	0.06801999	0.71526070	0.56891477	0.80801566	0.600636356
0.00260780	0.01534898	0.06820608	0.66303360	0.57281248	0.829385153	0.602767515
0.00218556	0.01679425	0.06716894	0.76450284	0.49933288	0.658922663	0.53521818
0.00250756	0.01692700	0.06729628	0.80607485	0.50887232	0.662930443	0.556360186
0.00279940	0.01636177	0.06754754	0.81555245	0.53722848	0.716816362	0.57751148
0.00259736	0.01612410	0.06749631	0.74231521	0.54028175	0.720514138	0.564358354
0.00179204	0.04223188	0.07249114	0.55951405	0.23236922	0.470513012	0.877522619
0.00217842	0.04201657	0.07204553	0.50884940	0.25272167	0.440187706	0.801903549
0.00182621	0.04141951	0.07201992	0.46423135	0.26549409	0.461811042	0.749224738
0.00143498	0.04171253	0.07251418	0.48116285	0.25616326	0.485585171	0.818304214
0.03026173	0.01760669	0.09397133	2.75491984	0.63658278	0.842997792	0.895258411
0.03023807	0.01778974	0.09403177	3.17281083	0.63675899	0.847597127	0.890857756
0.02953986	0.01801581	0.09427609	2.56002538	0.63230975	0.806515115	0.928382847
0.02918559	0.01763268	0.09422569	3.18398372	0.62846308	0.79864395	0.946314506
0.02922960	0.01741754	0.09413994	2.84901992	0.62867671	0.792590033	0.957277959
0.02854731	0.01781531	0.09440841	2.61611919	0.62325878	0.806784542	0.973942933
0.02813392	0.01738596	0.09429829	3.26812095	0.61875195	0.791200984	1.000097939
0.02820421	0.01715420	0.09418871	2.84790800	0.61855619	0.783086946	0.996861264
0.04453969	0.04559540	0.06737267	0.46683581	0.05018423	0.871422272	1.017886299
0.04419530	0.04594569	0.06755207	0.50779563	0.05025258	0.89495831	1.02894446
0.04428172	0.04648279	0.06749297	0.49614438	0.05025389	0.896782187	1.035960864
0.04484719	0.04663680	0.06706054	0.45683120	0.04753113	0.86784305	1.030270046
0.04508339	0.04635356	0.06692881	0.44917686	0.04741079	0.863922244	1.025150893
0.04498116	0.04570032	0.06712497	0.44713863	0.04899824	0.865069757	1.015359546
0.04825262	0.01165459	0.07647146	0.70862588	0.52579268	0.781200196	1.255597443
0.04813827	0.01194922	0.07634167	0.71498782	0.52583903	0.77731057	1.256094966
0.04844339	0.01253001	0.07651526	0.72850607	0.53103251	0.762405691	1.232471196
0.04891301	0.01254003	0.07695448	0.72679609	0.53421022	0.716881286	1.216918701
0.04902098	0.01227221	0.07709657	0.73939708	0.53414932	0.732468519	1.218444684
0.04913528	0.01309389	0.07715090	0.78596970	0.54033099	0.692680871	1.197194378
0.04953019	0.01314478	0.07765561	0.88081573	0.54309324	0.686088274	1.188311832
0.04962167	0.01289769	0.07780980	0.92094406	0.54343144	0.689615781	1.191823928
0.04647845	0.01053068	0.07550382	1.07970044	0.51165988	0.826771342	1.288819335
0.04638435	0.01082643	0.07535301	1.10665759	0.51186531	0.817856007	1.292163485
0.04675808	0.01139708	0.07546736	1.01008638	0.51598669	0.803300882	1.27335304
0.04726945	0.01138423	0.07582210	0.85646063	0.51873194	0.769589457	1.267471007
0.04737908	0.01107598	0.07595531	0.83615753	0.51868802	0.773312194	1.264475226
0.04762308	0.01195803	0.07596266	0.80965834	0.52328271	0.78403662	1.265707051
0.04462389	0.00950795	0.07473180	1.78746460	0.50187115	0.966823397	1.336000199
0.04457772	0.00975204	0.07452686	1.73827708	0.50239438	0.963848057	1.334279082
0.04499945	0.01028407	0.07453629	1.54169175	0.50430884	0.899264806	1.334236376
0.04549525	0.01027899	0.07492002	1.41824966	0.50644936	0.892753291	1.329810636
0.04556140	0.01000974	0.07509812	1.41929156	0.50630690	0.896110163	1.330200828
0.04588977	0.01083605	0.07498701	1.26326745	0.50827348	0.878560476	1.313496278
0.04271708	0.00849723	0.07400229	2.00882282	0.49593700	0.997206805	1.284356861
0.04268126	0.00872427	0.07376840	1.87751894	0.49624607	0.996110362	1.285642138
0.04313420	0.00922332	0.07372385	1.77696136	0.49784681	1.006432677	1.300478781
0.04363826	0.00923439	0.07414707	1.91372766	0.49889633	1.002050461	1.316784804
0.04367511	0.00900516	0.07436900	2.01302594	0.49858197	1.004894133	1.316268681
0.04408053	0.00974771	0.07412275	1.75360156	0.50049613	0.969384395	1.328338439
0.03743167	0.00646504	0.07319141	1.35089303	0.48461069	1.048888208	1.143891682
0.03736916	0.00671449	0.07300000	1.30911865	0.48442761	1.047117105	1.151874759
0.03781927	0.00712638	0.07279290	1.26987107	0.48456065	1.051897277	1.172136266
0.03847402	0.00703983	0.07300065	1.33989628	0.48511551	1.056298596	1.167961674
0.03853545	0.00678810	0.07320122	1.38370898	0.48491400	1.058214141	1.162497538
0.03894616	0.00747270	0.07279865	1.30381531	0.48654040	1.083854484	1.185911629
0.03957111	0.00740551	0.07302547	1.40019902	0.48785194	1.085744035	1.192965014
0.03963559	0.00713543	0.07325089	1.45571248	0.48737662	1.060335168	1.185760707
0.03522716	0.00584733	0.07321513	1.39245986	0.49485046	1.02132194	1.115459497
0.03516235	0.00608657	0.07301582	1.30874639	0.49450944	1.020413758	1.124740513
0.03561243	0.00648880	0.07280550	1.23568053	0.49009848	1.023001807	1.13951304
0.03626452	0.00640087	0.07300708	1.29901661	0.48747529	1.028103228	1.132371488
0.03632875	0.00615451	0.07320093	1.35558759	0.48773267	1.044336812	1.125204588
0.03670974	0.00680568	0.07280115	1.24800816	0.48530959	1.041303862	1.15892255
0.03303236	0.00523640	0.07324513	1.55895856	0.51894350	1.087942375	1.085888639
0.03296563	0.00545965	0.07303996	1.44482491	0.51857028	1.088215097	1.092521498
0.03342706	0.00585704	0.07281425	1.29902902	0.51225298	1.06952078	1.110898989
0.03406282	0.00577198	0.07302857	1.35492542	0.50434056	1.058659956	1.112039871
0.03412789	0.00554169	0.07323071	1.45783121	0.50515468	1.058668193	1.108373984
0.03452105	0.00617197	0.07280927	1.24630079	0.49812971	1.075014756	1.120791517
0.03087290	0.00462241	0.07325435	1.84057144	0.54638386	1.087285252	0.998415776
0.03080500	0.00482167	0.07302876	1.66458924	0.54623089	1.073952983	1.000353811
0.03125794	0.00520280	0.07279768	1.45618467	0.53894165	1.093466041	1.023986492
0.03187620	0.00514560	0.07303702	1.55498449	0.53286312	1.071916527	1.047020597
0.03194540	0.00492804	0.07325085	1.68707392	0.53372743	1.087542404	1.047667886
0.03233351	0.00553679	0.07281385	1.38466988	0.52545850	1.077871309	1.070497603
0.02511360	0.00375081	0.07448469	2.71743702	0.58762170	0.850212445	0.859181566
0.02501306	0.00375000	0.07426327	2.92884101	0.58796201	0.853139904	0.850068401
0.02536631	0.00375512	0.07376662	2.32178607	0.58700123	0.87737697	0.854320584
0.02589605	0.00376124	0.07386804	2.70088975	0.58357830	0.89669735	0.861263727
0.02599388	0.00376033	0.07410190	2.73940721	0.58308147	0.886762227	0.866020678
0.02628264	0.00380796	0.07339062	1.97359248	0.58193967	0.934618633	0.855658823
0.02679330	0.00382492	0.07351907	2.39687582	0.57886519	0.927428961	0.863591059
0.02687910	0.00379990	0.07376418	2.62927950	0.57862215	0.893238916	0.86982507
0.04430308	0.04886307	0.07111558	0.94325186	0.04831396	0.680207754	1.002692142
0.04430944	0.04901122	0.07170801	1.05532781	0.05403564	0.543466593	0.988930051
0.04469166	0.04930622	0.07177951	1.02820331	0.05378819	0.541377241	0.976373838
0.04505690	0.04944088	0.07126843	0.92299529	0.04814306	0.588089988	0.977291247
0.04472829	0.04912080	0.07083751	0.88179349	0.04699729	0.685617883	0.99042483
0.02151637	0.00429133	0.07696112	2.24450926	0.60339203	0.63311048	0.997184203
0.02130332	0.00433073	0.07676027	2.65243283	0.60490612	0.636123892	0.986539935
0.02138272	0.00419772	0.07598040	2.18678395	0.60732502	0.663109515	0.945695343
0.02206021	0.00400693	0.07580348	2.56657163	0.60353574	0.689678181	0.9274468
0.02231455	0.00398484	0.07611793	2.23799357	0.60091012	0.683779228	0.941634547
0.04702553	0.05007504	0.07168913	0.81856778	0.05107179	0.459648057	1.007646749
0.04751835	0.05010089	0.07191439	0.84708707	0.05267182	0.386307136	1.024422823
0.04796384	0.05021092	0.07165670	0.73338800	0.05135567	0.419238672	1.014584449
0.04791741	0.05030302	0.07096341	0.68177541	0.04641430	0.479413612	0.993604152
0.04740788	0.05022067	0.07075251	0.67240175	0.04639881	0.507491075	0.985360674
0.04703129	0.05014044	0.07098456	0.71322564	0.04663087	0.506379291	0.985334543
0.04369381	0.04801123	0.07022413	0.78945182	0.05021747	0.738039954	1.047266921
0.04373813	0.04783018	0.06963026	0.71939117	0.04973970	0.762638715	1.057771697
0.04340847	0.04739627	0.06949327	0.69951569	0.05197125	0.767480908	1.071780554
0.04306359	0.04717782	0.06991927	0.74130381	0.05402310	0.758310727	1.073675846
0.04306091	0.04738473	0.07041669	0.83833682	0.05516890	0.739568762	1.071848757
0.04337800	0.04778783	0.07054840	0.86306235	0.05270450	0.731463495	1.058676989
0.04844501	0.04921384	0.07445231	1.58115204	0.08820418	0.373945268	0.970278103
0.04861883	0.04896650	0.07506759	1.69365728	0.10162451	0.355030223	0.939135892
0.04898686	0.04895251	0.07519496	1.57669266	0.10458842	0.365728911	0.930348926
0.04936334	0.04910529	0.07495933	1.31724225	0.09738638	0.371229171	0.938376454
0.04930985	0.04932498	0.07441702	1.20995598	0.08900736	0.398712889	0.973392375
0.04871356	0.04934100	0.07421021	1.35905946	0.08533873	0.385372908	0.984470091
0.05019515	0.03612662	0.07442653	0.98608667	0.05442082	0.18297939	1.144625335
0.05034900	0.03593199	0.07485434	0.87710860	0.05562625	0.183750252	1.123467732
0.05000458	0.03586185	0.07526519	1.03423750	0.05777361	0.178097147	1.112121348
0.04956349	0.03594861	0.07522880	1.31921475	0.06060613	0.171009265	1.11614281
0.04934903	0.03616292	0.07477608	1.37638398	0.05969681	0.175316369	1.128929253
0.04972017	0.03626656	0.07435063	1.17158452	0.05565818	0.178016375	1.145674147
0.02178857	0.01407057	0.09223332	3.61276206	0.49975382	0.394563506	1.219397638
0.02160675	0.01432130	0.09233031	4.00790608	0.50011905	0.402541135	1.223805582
0.02094436	0.01430271	0.09222815	3.18397384	0.49153336	0.387919272	1.231864059
0.02070734	0.01382698	0.09196146	4.08814806	0.48405137	0.404035104	1.224513845
0.02089318	0.01358223	0.09186913	3.66099294	0.48405097	0.402085673	1.218378038
0.02002893	0.01380187	0.09182656	3.32279557	0.47785376	0.383546686	1.224339632
0.01982371	0.01330700	0.09153468	4.16213342	0.47167448	0.329885038	1.20788494
0.02002232	0.01307149	0.09145860	3.51161422	0.47037056	0.340018849	1.20091496
0.02355849	0.01503152	0.09294633	3.37689090	0.53371072	0.515896966	1.170156261
0.02338698	0.01527960	0.09304116	3.61348571	0.53501530	0.520450352	1.174971648
0.02277571	0.01528419	0.09295703	2.84832177	0.52469354	0.503599954	1.191511301
0.02250106	0.01480269	0.09268601	3.66472255	0.51701598	0.45645077	1.204141881
0.02267890	0.01455250	0.09258968	3.43523704	0.51649775	0.425810561	1.201112743
0.02186479	0.01479373	0.09259409	3.03291804	0.50755163	0.423090951	1.21896327
0.02532071	0.01597544	0.09363600	3.03692506	0.57145665	0.659471004	1.112664926
0.02517591	0.01620870	0.09372556	3.27737959	0.57099028	0.66537714	1.117626986
0.02459224	0.01625512	0.09366890	2.61643416	0.55913517	0.651278119	1.131971692
0.02427534	0.01574833	0.09338818	3.36509989	0.55094783	0.593124492	1.14239844
0.02443475	0.01550606	0.09329741	3.21801819	0.55165885	0.587993123	1.138052868
0.02368117	0.01577138	0.09331601	2.88013402	0.54192189	0.538437044	1.158350478
0.04071308	0.00753747	0.07339691	1.60825210	0.49040926	1.086025049	1.213579174
0.04065306	0.00780429	0.07315245	1.52816278	0.49068270	1.083505507	1.217173164
0.04111681	0.00825225	0.07304984	1.50248704	0.49244577	1.079934203	1.237618325
0.04169139	0.00824039	0.07342306	1.71751002	0.49350573	1.080976125	1.253290262
0.04173647	0.00800038	0.07366322	1.83322868	0.49288131	1.083157215	1.249810215
0.04215191	0.00871775	0.07335418	1.66561388	0.49552847	1.044652437	1.270815813
0.02878889	0.00409467	0.07336525	2.29361391	0.56790063	0.98354836	0.929361671
0.02872911	0.00421655	0.07313498	2.03533667	0.56774625	0.985029783	0.923412351
0.02916539	0.00453003	0.07281826	1.64351041	0.56118970	0.989699711	0.943696259
0.02975278	0.00450395	0.07305844	1.82653894	0.55557516	1.004720554	0.956443683
0.02981632	0.00433959	0.07328655	2.06628440	0.55675943	1.002685759	0.951617382
0.03020423	0.00486224	0.07278743	1.52136973	0.55020044	1.0081906	0.975256542
0.02324502	0.00382545	0.07544655	2.40047355	0.59708706	0.735897604	0.893099848
0.02303866	0.00382634	0.07510703	2.61138498	0.59917489	0.742943201	0.883744325
0.02335091	0.00379160	0.07459847	2.19720237	0.59892847	0.824197572	0.860970197
0.02406505	0.00376255	0.07466111	2.77561872	0.59362966	0.861042282	0.865287235
0.02419800	0.00376442	0.07491986	2.59364925	0.59265168	0.844563766	0.854937415
0.02439806	0.00375217	0.07416587	2.40326692	0.59277394	0.865517334	0.855576556
0.02719904	0.01682435	0.09412365	2.77033712	0.60513371	0.762539122	1.039718373
0.02710332	0.01705572	0.09423777	2.94396141	0.60529200	0.770771211	1.042126747
0.02649095	0.01716840	0.09429032	2.31443073	0.59775034	0.760656967	1.067705301
0.02610487	0.01666160	0.09403618	3.18559535	0.58931113	0.732125471	1.082088156
0.02623478	0.01642605	0.09393235	2.93936299	0.58945749	0.724720741	1.085601108
0.02552397	0.01673599	0.09401528	2.67113687	0.57973786	0.696410036	1.104112613
0.02719812	0.00396342	0.07308883	1.76360338	0.57654228	0.958568892	0.869203382
0.02774201	0.00398142	0.07327966	2.15245138	0.57320148	0.961577204	0.892223185
0.02780719	0.00390666	0.07351287	2.44804159	0.57352654	0.959763381	0.896881255
0.02816232	0.00421927	0.07290933	1.68792585	0.57069366	0.969755529	0.901846118
0.01923275	0.01252620	0.09095696	3.33805553	0.46011181	0.106291193	1.182523762
0.01901509	0.01275321	0.09100481	4.11084372	0.46002825	0.107607261	1.185822002
0.01844449	0.01270424	0.09074801	3.46838815	0.45373733	0.108005575	1.181023019
0.01833324	0.01216887	0.09038331	3.95329702	0.45144764	0.105421298	1.180771569
0.01855913	0.01195486	0.09036189	3.28706745	0.45142862	0.095282341	1.17527514
0.01782734	0.01211963	0.09005944	3.34201336	0.44737642	0.105711507	1.195934807
0.01778401	0.01157049	0.08965860	3.84027833	0.44641277	0.084114012	1.189448973
0.01801256	0.01136231	0.08967604	3.23105333	0.44722637	0.082239762	1.179214727
0.04963487	0.01351318	0.07778870	0.95482739	0.54828969	0.67097883	1.182553302
0.04996713	0.01377395	0.07834688	1.12263210	0.55362236	0.64637127	1.175834206
0.05006528	0.01348622	0.07853585	1.20651739	0.55361944	0.650701077	1.171797293
0.04005134	0.00783905	0.07286301	1.36674720	0.48966489	1.082244066	1.212236207
0.01917801	0.01327237	0.09133789	3.38619740	0.46525702	0.268012319	1.202012496
0.02228578	0.00392654	0.07515077	2.14193493	0.60489312	0.740470755	0.895306773
0.02751919	0.01753750	0.09442516	2.40277466	0.61232636	0.793336999	1.02675051
0.03129192	0.01773264	0.09370407	2.64100044	0.64647986	0.885860379	0.84559047
0.03126948	0.01800632	0.09376742	2.81794356	0.64723625	0.890699377	0.837412682
0.03060726	0.01824501	0.09403230	2.50637907	0.64090760	0.917784687	0.871161293
0.05334342	0.02160063	0.08982884	2.20971629	0.82660509	0.166069704	1.282362925
0.05340572	0.02185654	0.08972439	2.25495584	0.82849934	0.167881519	1.283443818
0.05339231	0.02228179	0.08997940	1.83672410	0.83422283	0.23049915	1.28211568
0.05309769	0.02228640	0.09049468	2.20286230	0.83767629	0.23823528	1.284179677
0.05300216	0.02195065	0.09053408	2.17148706	0.83339093	0.234421363	1.283758044
0.05298510	0.02254977	0.09067012	1.62010817	0.84082230	0.239973696	1.28252675
0.05263232	0.02260723	0.09094338	1.65226975	0.84176723	0.241385407	1.282608901
0.05231129	0.02229460	0.09103687	2.28545262	0.83857096	0.225695698	1.284905867
0.05229477	0.02204243	0.09099821	2.36928097	0.83766736	0.224735893	1.286644613
0.04998914	0.01393331	0.07838105	1.16136684	0.55518903	0.631172352	1.174888564
0.05037320	0.01421263	0.07909141	1.38185265	0.56196456	0.616677756	1.171304048
0.05041571	0.01402522	0.07922603	1.51046250	0.56217291	0.61961487	1.17314441
0.05174402	0.02248598	0.09121978	1.95286117	0.83924864	0.236809847	1.28751239
0.05139270	0.02215091	0.09122216	2.56044485	0.83673005	0.158234452	1.28604005
0.05142039	0.02190411	0.09117556	2.72029881	0.83456129	0.158034286	1.286096748
0.05009607	0.02152101	0.09117088	3.42348016	0.82576949	0.168193661	1.286269816
0.05052128	0.02165408	0.09118824	3.14982911	0.82983732	0.160653076	1.287203279
0.05046074	0.02193795	0.09124827	2.94429239	0.83086337	0.167835049	1.288267764
0.04996894	0.02206970	0.09131274	2.57632998	0.82851486	0.168974678	1.290218048
0.04955063	0.02170952	0.09127707	3.06587974	0.82229012	0.172228817	1.287784003
0.04960483	0.02139795	0.09119914	3.32056317	0.82074935	0.171800458	1.284689627
0.04900694	0.02184363	0.09139115	2.49543886	0.81582951	0.170229114	1.287056648
0.04861639	0.02150367	0.09137985	2.93991205	0.80775878	0.178310962	1.277956011
0.04865882	0.02118701	0.09129453	3.09478754	0.80868097	0.177853181	1.274161108
0.04259737	0.01960832	0.09154827	2.77296133	0.71081669	0.375268349	1.307256701
0.04251191	0.01993747	0.09160919	2.73528996	0.71172544	0.399928779	1.303255566
0.04190893	0.02007060	0.09166632	2.22288514	0.70252663	0.391917984	1.297263807
0.04147808	0.01966095	0.09163539	2.56587064	0.69440228	0.379308686	1.299313237
0.04155505	0.01933181	0.09158395	2.56345658	0.69373126	0.377503534	1.305999557
0.04086821	0.01980822	0.09170908	2.08234448	0.68719048	0.452148796	1.289044785
0.04043286	0.01940229	0.09170491	2.40484471	0.68163960	0.534016623	1.284894131
0.04050146	0.01907943	0.09166273	2.36266347	0.68069440	0.532287127	1.292446445
0.03434308	0.01803687	0.09280428	2.44551017	0.68161857	0.890061402	0.788879212
0.03430527	0.01835741	0.09284690	2.63254801	0.68279592	0.892106335	0.760570255
0.03370767	0.01857846	0.09303855	2.26732786	0.67740752	0.904168222	0.755083581
0.03329914	0.01824626	0.09312370	2.64915526	0.66966564	0.876140217	0.77181937
0.03332976	0.01791965	0.09307764	2.42859317	0.66886135	0.87282547	0.791306595
0.03267784	0.01847576	0.09335421	2.18154255	0.66285125	0.889440687	0.775203325
0.03228948	0.01814541	0.09344190	2.57133827	0.65823123	0.881259956	0.79037712
0.03231388	0.01782565	0.09338871	2.43910693	0.65806529	0.876569694	0.800604088
0.03944830	0.01885211	0.09178077	2.23557963	0.67405522	0.532912438	1.26436965
0.03938873	0.01916416	0.09181942	2.33549611	0.67574699	0.534847604	1.250891803
0.03879675	0.01934489	0.09193908	1.97738716	0.67810767	0.53049708	1.198293245
0.03835496	0.01895338	0.09198132	2.37535653	0.67829086	0.534320401	1.178236599
0.03840415	0.01865275	0.09193875	2.21404973	0.67633156	0.531837147	1.207445153
0.03776961	0.01915198	0.09212826	2.02720044	0.68393411	0.541888774	1.087197689
0.03733268	0.01877861	0.09218096	2.43423947	0.68331749	0.597809975	1.052509125
0.03737430	0.01848060	0.09213310	2.25683745	0.68141854	0.594202839	1.089721368
0.04463473	0.02022235	0.09159428	2.74357146	0.74274511	0.30847767	1.285038957
0.04454433	0.02052996	0.09164985	2.66087944	0.74522202	0.308715249	1.286595886
0.04396856	0.02065832	0.09168645	2.28274003	0.73824771	0.387458353	1.29221263
0.04353157	0.02022961	0.09162050	2.78628189	0.72792100	0.380860946	1.297185647
0.04362286	0.01990704	0.09155515	2.84925851	0.72586242	0.38016618	1.299303965
0.04294462	0.02035478	0.09166454	2.34678712	0.71998745	0.389759424	1.300660395
0.05074689	0.01454138	0.07988895	1.76092691	0.57360484	0.494231851	1.165252461
0.05072524	0.01477508	0.07971212	1.55092923	0.57311138	0.492320923	1.164314435
0.05094155	0.01527321	0.07998426	1.47683596	0.57883637	0.445590444	1.157392232
0.05109708	0.01528731	0.08036692	1.65384357	0.58647219	0.404734682	1.159940463
0.05110570	0.01505951	0.08054250	1.89638017	0.58623153	0.405684791	1.162485497
0.05134966	0.01579634	0.08059385	1.48061784	0.59513896	0.365061389	1.158787349
0.05152933	0.01581519	0.08103690	1.67084546	0.60199284	0.352281025	1.161245942
0.05151441	0.01560200	0.08121184	1.94613574	0.60216496	0.356607015	1.160159866
0.05339862	0.02061463	0.08825166	2.35440792	0.80192017	0.130636403	1.275600713
0.05345108	0.02088081	0.08810870	2.46390464	0.80351595	0.130446536	1.278288697
0.05349187	0.02134616	0.08833729	2.24650269	0.81122823	0.135371208	1.278512747
0.05344904	0.02139282	0.08891891	2.33305977	0.81746594	0.155867301	1.2839175
0.05341124	0.02112611	0.08905117	2.23152451	0.81692704	0.156039958	1.283186135
0.05349002	0.02184431	0.08916608	2.04136956	0.82452987	0.156730726	1.282504769
0.05332298	0.01952304	0.08656737	2.70436491	0.76144101	0.13453106	1.260398896
0.05341595	0.01973963	0.08643141	2.66321659	0.76445162	0.136958263	1.259923387
0.05352586	0.02024153	0.08664574	2.34882693	0.77435802	0.140876917	1.264594732
0.05345078	0.02031956	0.08727472	2.60292401	0.78536981	0.126395712	1.266539303
0.05337474	0.02007599	0.08741448	2.55239363	0.78505403	0.125265971	1.264374032
0.05351501	0.02081026	0.08749337	2.33887833	0.79311662	0.129284447	1.273548664
0.05260324	0.01727031	0.08334620	2.45564386	0.66242810	0.240846627	1.20943697
0.05270105	0.01745877	0.08317939	2.09636455	0.66241941	0.237126276	1.190508683
0.05294290	0.01794657	0.08339617	1.78519901	0.67577469	0.232307684	1.195435191
0.05294665	0.01800327	0.08396292	2.36798390	0.68393941	0.234536917	1.228229991
0.05284628	0.01782730	0.08411324	2.66995143	0.68381580	0.234827792	1.225810736
0.05318120	0.01851341	0.08418196	1.98302204	0.70026722	0.229584543	1.235988206
0.05315674	0.01857590	0.08477741	2.54655723	0.71391361	0.19531517	1.238078562
0.05305906	0.01839820	0.08491584	2.76010328	0.71008310	0.195882375	1.240159557
0.05180768	0.01633588	0.08122954	1.42979215	0.61228912	0.326769794	1.160667881
0.05198117	0.01636448	0.08173254	1.70226626	0.62118557	0.253331555	1.167101415
0.05194142	0.01616573	0.08190636	2.01321196	0.62107803	0.325624442	1.167177596
0.05227128	0.01687190	0.08191002	1.40934162	0.63134190	0.255139537	1.174593825
0.05239560	0.01691913	0.08243562	1.81810281	0.64075297	0.250388507	1.177847166
0.05231497	0.01672364	0.08261586	2.19005265	0.64072740	0.250436526	1.181408504
0.03636029	0.01832575	0.09234753	2.30463154	0.68589032	0.779547384	0.939986697
0.03632054	0.01862931	0.09239540	2.47330760	0.68793185	0.734045845	0.901235186
0.03574938	0.01884025	0.09255409	2.08359057	0.69095105	0.820542679	0.814832051
0.03531238	0.01848879	0.09261372	2.54324126	0.68968951	0.827097079	0.790097445
0.03535286	0.01817673	0.09256816	2.37002032	0.68706789	0.825513922	0.820173119
0.03473505	0.01870229	0.09277673	2.17070593	0.68824454	0.88654786	0.751546938
0.04802335	0.02165197	0.09151793	2.46094408	0.80038524	0.179003877	1.276032447
0.04763433	0.02129945	0.09150231	2.81560666	0.79208018	0.179082551	1.265093497
0.04768374	0.02099058	0.09142592	2.87614975	0.79146457	0.178676951	1.263119587
0.04702386	0.02145570	0.09163041	2.24634525	0.78514167	0.208647677	1.264494417
0.04662144	0.02107275	0.09160745	2.59829381	0.77758555	0.20775103	1.261656667
0.04667920	0.02077357	0.09153822	2.67543321	0.77515860	0.207455384	1.257849957
0.05336025	0.01908694	0.08499008	2.15299323	0.72582373	0.13182929	1.241051099
0.05331743	0.01915910	0.08559833	2.64481438	0.73589022	0.131800854	1.248556577
0.05322018	0.01896458	0.08573466	2.76613932	0.73490421	0.132851879	1.246668065
0.05347846	0.01966209	0.08581059	2.26903079	0.75087734	0.128452104	1.258748744
0.04600555	0.02123548	0.09170692	2.16002755	0.77077182	0.208917234	1.26837392
0.04558386	0.02081916	0.09166413	2.60036693	0.76136477	0.209815514	1.269183487
0.04565516	0.02052134	0.09160387	2.62147395	0.76012023	0.209478828	1.269240168
0.04498362	0.02097120	0.09172066	2.18880854	0.75272096	0.298039469	1.277341051
0.05087753	0.02231239	0.09129844	2.25797631	0.83482375	0.161964124	1.295340339
0.03675587	0.01898650	0.09233970	2.04941080	0.68897237	0.670642613	0.942965468
0.03983045	0.01956542	0.09179801	1.98409726	0.67976523	0.528175719	1.264740068
0.05041214	0.01446740	0.07911256	1.33873735	0.56356400	0.610480306	1.168805614
0.05059162	0.01477607	0.07938680	1.35767105	0.56854860	0.495939171	1.169970077
0.05265316	0.01739978	0.08263148	1.53648175	0.65057113	0.245279041	1.181605137
0.03165826	0.01837303	0.09369823	2.19444927	0.65254808	0.893718807	0.818710397
0.05677754	0.05586392	0.08016997	0.21427040	0.04126127	0.507620066	0.866225553
0.05659785	0.05587771	0.08013886	0.27360835	0.04169584	0.534653959	0.877797375
0.05633536	0.05588110	0.07972801	0.31717839	0.04208528	0.571560865	0.882648002
0.05646894	0.05590119	0.07931767	0.27632889	0.04255285	0.572511033	0.867909453
0.05673775	0.05587862	0.07928354	0.20524067	0.04156899	0.564944106	0.874801369
0.05619121	0.05600031	0.07899386	0.33927799	0.04265336	0.589651154	0.894482192
0.05631692	0.05612402	0.07851212	0.30461569	0.04213309	0.654427823	0.885324348
0.05655155	0.05611582	0.07844111	0.23302436	0.04209125	0.605843913	0.876836573
0.05487465	0.05931900	0.09179140	0.27455043	0.04720858	0.605650475	0.94194414
0.05463281	0.05929640	0.09163499	0.41286064	0.04724784	0.60783354	0.955620154
0.05464749	0.05904786	0.09129491	0.44075860	0.04658389	0.596410831	0.967788441
0.05505190	0.05878977	0.09109267	0.29602216	0.04546353	0.573325741	0.964457746
0.05522013	0.05876752	0.09116929	0.20939901	0.04544123	0.570778123	0.956318273
0.05494201	0.05858615	0.09059559	0.37978207	0.04505528	0.56281496	0.990840728
0.05521864	0.05839397	0.09031687	0.30674301	0.04458561	0.546214744	0.995195943
0.05547341	0.05834625	0.09037992	0.19927754	0.04453537	0.54073369	0.983953596
0.05595912	0.05628950	0.07820889	0.37676909	0.04255813	0.670460467	0.892875453
0.05603321	0.05648549	0.07777656	0.35198388	0.04257586	0.643637307	0.874930258
0.05626601	0.05650674	0.07768264	0.28187543	0.04219966	0.6353117	0.86409188
0.05562372	0.05669181	0.07751375	0.42410493	0.04241460	0.65912433	0.882406463
0.05564816	0.05695312	0.07715897	0.41268543	0.04250057	0.658362468	0.879131775
0.05590047	0.05702413	0.07704382	0.34955666	0.04214656	0.64894028	0.883792673
0.05521724	0.05719937	0.07695387	0.48864147	0.04273496	0.696123724	0.889027444
0.05522692	0.05753471	0.07668168	0.50223429	0.04286062	0.698097379	0.883685589
0.05546119	0.05766150	0.07658239	0.45796377	0.04247208	0.688987332	0.878502072
0.05476943	0.05781969	0.07655025	0.57649515	0.04273923	0.711257321	0.894944043
0.05477737	0.05823369	0.07637075	0.61087211	0.04228073	0.705920328	0.898295031
0.05497595	0.05837819	0.07632081	0.59626567	0.04179130	0.697705698	0.895705387
0.05566007	0.05801845	0.08945794	0.21831135	0.04173525	0.476812331	1.012938995
0.05535525	0.05806267	0.08941285	0.33529009	0.04228642	0.477982239	1.027328392
0.05513198	0.05794394	0.08883775	0.47840641	0.04107672	0.4828529	1.057593124
0.05547063	0.05777634	0.08837658	0.36584386	0.04005680	0.432840323	1.05570398
0.05581259	0.05773561	0.08841042	0.22472709	0.03959602	0.425970753	1.037267218
0.05521410	0.05770420	0.08778375	0.47358150	0.03849552	0.432054697	1.081106712
0.05558749	0.05757574	0.08725211	0.34393314	0.03698153	0.423326708	1.065603855
0.05590900	0.05753142	0.08725006	0.21829444	0.03643453	0.385967108	1.044786439
0.05400375	0.06066879	0.09256745	0.53474623	0.04887294	0.748310015	0.937753037
0.05377536	0.06053865	0.09246715	0.68607357	0.04958188	0.749920039	0.945221521
0.05379745	0.06013818	0.09221374	0.73931942	0.04934925	0.668528879	0.952007857
0.05422056	0.05988264	0.09211210	0.55096986	0.04850948	0.637754789	0.945883488
0.05446028	0.05996585	0.09225149	0.39256221	0.04810841	0.636132773	0.934901018
0.05424709	0.05953474	0.09176224	0.60850215	0.04799536	0.622690301	0.957285545
0.04988161	0.06610761	0.07759964	1.22815174	0.09987431	0.778719383	0.983908291
0.04965582	0.06596968	0.07742348	0.94937588	0.10342080	0.768993884	0.995037346
0.04914959	0.06629080	0.07723484	0.77357694	0.10833171	0.794474932	0.992693974
0.04907976	0.06685422	0.07737046	0.94707895	0.10579325	0.791274401	0.996729354
0.04928951	0.06699589	0.07755046	1.23415337	0.10210906	0.785700065	0.989711115
0.04855733	0.06719302	0.07712871	0.75383777	0.11248299	0.799678611	0.989327606
0.04850527	0.06773261	0.07724623	0.95152617	0.10679966	0.810231179	0.993771962
0.04870526	0.06786796	0.07741468	1.21849667	0.10354951	0.805629841	0.992885451
0.05107313	0.06430361	0.07737593	1.20511626	0.07680595	0.705799858	0.972836691
0.05084143	0.06416800	0.07725436	0.96852613	0.08060526	0.731034239	0.973269172
0.05031318	0.06445448	0.07717691	0.79731697	0.09150537	0.76713355	0.979011369
0.05024133	0.06507311	0.07737978	0.94317209	0.09231795	0.754003866	0.971017189
0.05047657	0.06520911	0.07753292	1.20751031	0.08974989	0.746070223	0.974546759
0.04973486	0.06537362	0.07724988	0.77697148	0.10330763	0.774852473	0.986551674
0.05301752	0.06216108	0.09273507	0.79697372	0.04806826	0.754796271	0.94648355
0.05279827	0.06198950	0.09271830	0.88043180	0.04900433	0.755774577	0.950728025
0.05280726	0.06154356	0.09268070	0.90770628	0.05033110	0.753828532	0.949833985
0.05329961	0.06124920	0.09267381	0.80218585	0.04964158	0.760376335	0.938825765
0.05351916	0.06140611	0.09272981	0.67804240	0.04845357	0.759051113	0.942133236
0.05331494	0.06081429	0.09252868	0.84053837	0.04996904	0.759844399	0.947172435
0.05427045	0.05852599	0.07631470	0.66419626	0.04272511	0.736991846	0.910188236
0.05426863	0.05897309	0.07624730	0.71649181	0.04264807	0.729672685	0.916525475
0.05447021	0.05913455	0.07623244	0.72665954	0.04224971	0.706369648	0.915099312
0.05374367	0.05926855	0.07626098	0.76619394	0.04331089	0.728047111	0.907489558
0.05373209	0.05974237	0.07628776	0.84296102	0.04262807	0.725196113	0.914319364
0.05395172	0.05991796	0.07629818	0.85519108	0.04249820	0.705049822	0.912655485
0.05226935	0.06247947	0.07689579	1.13449057	0.05251833	0.735623798	0.951780297
0.05204783	0.06232960	0.07683676	1.02478704	0.05184435	0.747426762	0.951944194
0.05146515	0.06261514	0.07685351	0.91669382	0.06186022	0.764805092	0.967713624
0.05144742	0.06325466	0.07705785	0.99796235	0.06628087	0.753522776	0.965395134
0.05167031	0.06339332	0.07714308	1.18491332	0.06587724	0.743250957	0.965784357
0.05089017	0.06353410	0.07703913	0.86014970	0.07754534	0.779562876	0.971219823
0.05196748	0.06372149	0.09235562	0.85719683	0.04618614	0.82495022	0.950253245
0.05173331	0.06354133	0.09236852	0.90009955	0.04686783	0.827895497	0.949064172
0.05172601	0.06306811	0.09247652	0.92773702	0.04870444	0.801852422	0.951583894
0.05227421	0.06274694	0.09260666	0.90929800	0.04827769	0.79648289	0.941872601
0.05250395	0.06292662	0.09259582	0.86145091	0.04746459	0.793698	0.953667724
0.05227651	0.06230128	0.09265754	0.93362133	0.04962291	0.807567667	0.938243934
0.04834493	0.06909541	0.09086297	0.69064479	0.06310911	0.945403939	1.010616077
0.04807835	0.06893842	0.09086850	0.69087008	0.06462660	0.950225063	1.010351848
0.04813233	0.06831034	0.09095172	0.73215484	0.06205675	0.954590496	1.002370045
0.04867669	0.06806661	0.09101723	0.74692580	0.05639407	0.916323053	1.002025555
0.04893550	0.06821595	0.09104006	0.69312613	0.05598247	0.91257881	1.002129912
0.04872688	0.06739645	0.09105594	0.82761434	0.05316058	0.892703242	1.001345414
0.04930767	0.06714578	0.09116677	0.80073365	0.04919966	0.899540783	0.989816784
0.04954807	0.06730254	0.09120076	0.70404913	0.04894118	0.896195807	0.990968096
0.04520384	0.07349484	0.08446159	0.55893951	0.04344818	0.868107935	1.092650523
0.04492382	0.07329094	0.08446993	0.54648066	0.04425654	0.902994787	1.073451043
0.04472106	0.07303903	0.08507305	0.53651998	0.04633318	0.909289441	1.084394464
0.04508082	0.07317228	0.08562156	0.55120612	0.04713296	0.923444419	1.096111335
0.04533539	0.07335553	0.08561154	0.56730660	0.04578451	0.874297426	1.102667385
0.04490092	0.07286049	0.08621163	0.56060454	0.05252857	0.930904189	1.110262134
0.04530101	0.07293055	0.08673675	0.59356625	0.05551565	0.861479938	1.109890438
0.04554692	0.07309397	0.08672372	0.61239059	0.05373894	0.858588667	1.107571821
0.04723845	0.07071660	0.09001010	0.77767306	0.06934143	0.879055805	1.034805816
0.04696502	0.07055786	0.09003538	0.76332381	0.07001265	0.883585451	1.038610065
0.04695628	0.07001152	0.09030464	0.73991109	0.07346901	0.906512291	1.038826069
0.04752104	0.06976397	0.09053021	0.72271451	0.06980562	0.929588515	1.017280976
0.04778233	0.06992451	0.09052327	0.72795589	0.06815454	0.925013921	1.013143973
0.04754347	0.06917976	0.09072580	0.70283627	0.07162773	0.930873875	1.013545978
0.04513435	0.07348684	0.08225337	0.62223898	0.04382510	0.834146082	1.04611785
0.04486747	0.07330785	0.08225118	0.60604791	0.04443876	0.855447898	1.044145221
0.04460596	0.07315075	0.08282247	0.58341498	0.04439472	0.881555425	1.052028777
0.04485859	0.07333015	0.08333010	0.57553631	0.04311553	0.863606139	1.063406969
0.04514107	0.07353143	0.08332664	0.58536183	0.04218948	0.860021883	1.057247902
0.04462580	0.07312784	0.08393603	0.55298885	0.04371945	0.902623438	1.069515623
0.05079620	0.06545270	0.09174866	0.75063590	0.04319808	0.884943048	0.972529832
0.05056794	0.06528428	0.09173780	0.81535275	0.04470762	0.887813362	0.976093456
0.05055808	0.06469806	0.09187148	0.86466378	0.04629883	0.890592298	0.972568391
0.05116613	0.06439061	0.09206277	0.85790684	0.04530025	0.868950172	0.959980139
0.05139654	0.06456541	0.09206050	0.80759625	0.04506710	0.865672853	0.966692313
0.05115179	0.06385968	0.09219590	0.89998620	0.04726221	0.870544008	0.959169193
0.04933584	0.06647481	0.09125406	0.85716017	0.04873431	0.903043825	0.990278873
0.04994496	0.06620885	0.09142510	0.80138151	0.04643847	0.916474651	0.983612832
0.05017501	0.06637201	0.09144975	0.71356584	0.04425685	0.913637551	0.980750853
0.04995096	0.06557349	0.09154552	0.84817498	0.04552481	0.920205789	0.982442703
0.05341617	0.06073248	0.07647112	0.98804791	0.04251932	0.767061568	0.929495862
0.05319686	0.06056385	0.07644631	0.97452556	0.04293467	0.777115429	0.933715203
0.05263520	0.06085648	0.07652140	0.99846285	0.04435128	0.810276989	0.939188389
0.05263156	0.06142492	0.07664348	1.04676838	0.04542265	0.766637736	0.945278254
0.05285538	0.06158686	0.07668071	1.08167496	0.04428143	0.756777971	0.944167044
0.05205359	0.06171734	0.07668781	0.98802261	0.04863584	0.811839561	0.945104831
0.04624577	0.07213927	0.08862129	0.75053641	0.06682852	0.897302941	1.07219607
0.04598493	0.07201015	0.08865660	0.70866784	0.06801067	0.905256241	1.076577291
0.04591155	0.07152236	0.08908457	0.71503213	0.07063441	0.90527156	1.044667554
0.04644151	0.07132221	0.08940835	0.75989456	0.07146298	0.900752811	1.047811575
0.04671897	0.07146547	0.08936888	0.79019770	0.06868337	0.881927709	1.050531305
0.04640839	0.07079642	0.08975619	0.75303779	0.07268261	0.889516304	1.043115067
0.04537583	0.07302682	0.08035529	0.73248159	0.04826065	0.818254375	1.007080545
0.04510917	0.07290109	0.08033771	0.66243673	0.05009573	0.820978	1.018768016
0.04476496	0.07291982	0.08075926	0.60572685	0.04906496	0.827487673	1.026491297
0.04493180	0.07318263	0.08125430	0.62620164	0.04706684	0.829053117	1.030001474
0.04520068	0.07333644	0.08126023	0.66491007	0.04639169	0.826156189	1.034410508
0.04464982	0.07310657	0.08174992	0.59671022	0.04662846	0.873888507	1.03153121
0.04515184	0.07257028	0.08728280	0.60672874	0.05884044	0.866799325	1.093099474
0.04559720	0.07254725	0.08776197	0.65078771	0.06205553	0.865114618	1.096163836
0.04584919	0.07269110	0.08774194	0.68104549	0.06162764	0.862177297	1.101274679
0.04548697	0.07213305	0.08825135	0.65794373	0.06757684	0.908040089	1.083243951
0.04605022	0.07193437	0.07882766	0.90457911	0.06178804	0.80955669	1.006605809
0.04578198	0.07182509	0.07877313	0.77671810	0.06217348	0.812992066	1.008781897
0.04532148	0.07199736	0.07905935	0.68915733	0.06189877	0.803986089	1.006953777
0.04540076	0.07243586	0.07951462	0.72370076	0.05642328	0.802324793	1.006283884
0.04566533	0.07255013	0.07954782	0.81971128	0.05539087	0.798492784	1.00490502
0.04499647	0.07254440	0.07986012	0.64337664	0.05418631	0.80808538	1.01133202
0.04701803	0.07041958	0.07767448	1.02243905	0.07993073	0.78743177	0.995940518
0.04674064	0.07031666	0.07754584	0.80319447	0.08357572	0.791409881	0.997042892
0.04620268	0.07059252	0.07769775	0.67790607	0.08072692	0.810095776	0.999087604
0.04622284	0.07109791	0.07810333	0.80195206	0.07459288	0.808207908	1.012188231
0.04651010	0.07121005	0.07819093	0.97414482	0.07094844	0.804440984	1.013332866
0.04572305	0.07132281	0.07832853	0.70471168	0.07079847	0.820587248	0.99971021
0.04796386	0.06807877	0.07699926	0.75664587	0.10767091	0.817514841	0.984074819
0.04792815	0.06861467	0.07714648	0.92190386	0.10319342	0.814622628	0.989448245
0.04812809	0.06873083	0.07730752	1.15799956	0.09883725	0.745123593	0.993143744
0.04736352	0.06895693	0.07698475	0.68242449	0.10300737	0.791348388	0.986903219
0.04733541	0.06948731	0.07721505	0.83033661	0.09488234	0.767237775	0.988763903
0.04756093	0.06958709	0.07736615	1.07341382	0.09341201	0.763875312	0.992147927
0.05503648	0.05825371	0.08979551	0.42684488	0.04364162	0.536427171	1.02436533
0.05319908	0.06003316	0.07635408	0.89627814	0.04373496	0.796945971	0.927159803
0.04674958	0.06980999	0.07721405	0.64048543	0.09417020	0.793291745	0.993336882
0.05664955	0.05610090	0.08104176	0.26009290	0.04077515	0.500876449	0.884366361
0.05639444	0.05608814	0.08094716	0.33738353	0.04085045	0.506897964	0.899418367
0.05627555	0.05599009	0.08060108	0.35660175	0.04149297	0.514539015	0.903003761
0.03478495	0.05881743	0.07804029	0.55430660	0.18800560	0.974192312	0.769629029
0.03446949	0.05934787	0.07847687	0.68944245	0.18352646	1.028495582	0.766923173
0.03483680	0.05977392	0.07854157	0.87831115	0.17737368	0.95710441	0.777981838
0.03538224	0.05966381	0.07822906	0.82654701	0.17106114	0.799047307	0.790690975
0.03545513	0.05918581	0.07803556	0.65509367	0.17851111	0.770428101	0.796560529
0.03505764	0.05881917	0.07797308	0.55047735	0.18577960	0.86978986	0.777646219
0.03626517	0.05989291	0.07813841	1.03749761	0.16196554	0.764564337	0.834854109
0.03639904	0.05946660	0.07804219	0.89867320	0.16755942	0.766331841	0.846438583
0.03605935	0.05907179	0.07794605	0.67775391	0.17468759	0.773140642	0.828768771
0.03571256	0.06002657	0.07826974	0.99304673	0.16393758	0.809310554	0.809250924
0.03562009	0.06043546	0.07844893	1.17446890	0.16063584	0.814326876	0.801203896
0.03482385	0.06023042	0.07888839	1.18085803	0.16817267	0.967897988	0.782482096
0.03516963	0.06051462	0.07880212	1.32539192	0.16342881	0.973108705	0.786134937
0.02646482	0.05344966	0.07795514	0.36715647	0.44085539	1.575968193	0.782996578
0.02647643	0.05354327	0.07830148	0.37314130	0.43155984	1.587512519	0.803010603
0.02688808	0.05401625	0.07854152	0.38159136	0.39700455	1.466915694	0.79880478
0.02722128	0.05417164	0.07826345	0.36166847	0.38254865	1.41751789	0.781587536
0.02716865	0.05383288	0.07772472	0.31894821	0.40607151	1.421844448	0.768664497
0.02681376	0.05358934	0.07762322	0.30770313	0.43033190	1.632318904	0.762620037
0.02664887	0.05358919	0.07771069	0.31462673	0.43199838	1.639980505	0.755764686
0.02630867	0.05336246	0.07862709	0.45366549	0.43082370	1.637035492	0.845786091
0.02608685	0.05311267	0.07772766	0.35508641	0.46868484	1.713793778	0.777453017
0.02580571	0.05295045	0.07786061	0.36840526	0.48050153	1.726211142	0.787397885
0.02573028	0.05278007	0.07835030	0.42320963	0.47179705	1.748365339	0.847305088
0.02598311	0.05291390	0.07865708	0.51084975	0.45161179	1.717541812	0.881425432
0.02672037	0.05312046	0.07718775	0.33025771	0.46040693	1.655188167	0.78217088
0.02649462	0.05297216	0.07703774	0.34132746	0.47513771	1.663611339	0.771212037
0.02619662	0.05298005	0.07713676	0.31069887	0.48067658	1.790241196	0.754043738
0.02610313	0.05311982	0.07736623	0.30515562	0.47737671	1.795358762	0.745606693
0.02647203	0.05328643	0.07739738	0.31464974	0.46062268	1.665987835	0.755274168
0.02690123	0.05329509	0.07726374	0.32470007	0.44560828	1.627544169	0.781024229
0.02538772	0.05281804	0.07724041	0.31905982	0.50665763	1.821465887	0.729851756
0.02535388	0.05274085	0.07751338	0.36519237	0.50400134	1.77268339	0.758622433
0.02576052	0.05273734	0.07688786	0.31794675	0.50341889	1.853112432	0.73960638
0.02549693	0.05273658	0.07697759	0.33265093	0.51247870	1.815555695	0.730254879
0.03803297	0.04865418	0.07756335	1.63918976	0.20328070	0.551175039	1.184797888
0.03771291	0.04914993	0.07750689	1.51871006	0.20333894	0.654461915	1.185764476
0.03787785	0.04951201	0.07731273	1.17899788	0.20229381	0.645333564	1.180954942
0.03865619	0.04938448	0.07708072	0.98439459	0.20075708	0.602899285	1.150975662
0.03879375	0.04915932	0.07706815	1.00941583	0.20000453	0.597629674	1.150309482
0.03858054	0.04860928	0.07731581	1.33147244	0.19954920	0.603524957	1.172401083
0.03947977	0.04857921	0.07673732	0.86193639	0.19424750	0.503353488	1.138853647
0.03917914	0.04811151	0.07698893	1.20075765	0.19386481	0.495155886	1.167721321
0.03880075	0.04818920	0.07725757	1.43147706	0.19757705	0.523890943	1.175050202
0.03927156	0.04910595	0.07681537	0.79123461	0.19883491	0.532151893	1.126273123
0.03943451	0.04989570	0.07666004	0.72468368	0.20000437	0.603588545	1.081506006
0.03953311	0.04945759	0.07663364	0.66618909	0.19895836	0.513066156	1.094209046
0.03875249	0.05005817	0.07684394	0.85801911	0.20050431	0.664276623	1.123771092
0.03887670	0.05012882	0.07679409	0.80149334	0.20032536	0.618105608	1.111987617
0.04920137	0.01424214	0.07718284	0.93962270	0.54692283	0.661588585	1.177806455
0.04940970	0.01420262	0.07742425	0.92077921	0.54885445	0.644219099	1.174444157
0.04892517	0.01365551	0.07688936	0.87105657	0.54001617	0.683816981	1.191632525
0.04990675	0.01452792	0.07815570	1.02927022	0.55708342	0.628290187	1.170878859
0.04975368	0.01462871	0.07791316	0.97917951	0.55521169	0.628537994	1.170210163
0.02280459	0.02878942	0.09258877	0.98790473	0.47819703	0.666505673	1.269178654
0.02330639	0.02828918	0.09280075	0.96739477	0.48741410	0.791806731	1.261422214
0.02424669	0.02860759	0.09312060	0.90539106	0.50003357	0.801649172	1.235610785
0.02429496	0.02952871	0.09307424	0.86786464	0.49452840	0.697922701	1.230752566
0.02407691	0.02977878	0.09298500	0.86748792	0.49020999	0.633786702	1.234947706
0.02301182	0.02977752	0.09261025	0.92365674	0.47789526	0.565033117	1.25197687
0.02545002	0.03077091	0.09334475	0.82718686	0.49716831	0.782160319	1.218815076
0.02437391	0.03100163	0.09297416	0.84270742	0.48576869	0.66886985	1.249848316
0.02539922	0.02973313	0.09341995	0.84014680	0.50410165	0.865295966	1.213277068
0.02567110	0.02940577	0.09351861	0.86737954	0.51093166	0.883767544	1.205766837
0.02445706	0.02844295	0.09320063	0.93016765	0.50205597	0.813806404	1.231285715
0.02541244	0.02860134	0.09347310	0.92087375	0.51408073	0.877011418	1.210238517
0.03531941	0.06185079	0.07952520	1.50108376	0.14869345	0.947654934	0.79647964
0.03512995	0.06195068	0.08002946	1.57747397	0.14778193	1.031532391	0.805480111
0.03521173	0.06238814	0.08023606	1.39323316	0.14416430	0.996024957	0.807227988
0.03549562	0.06276745	0.07987548	1.16161307	0.14259807	0.988527354	0.803819474
0.03567974	0.06261237	0.07947135	1.22620700	0.14262065	0.977728491	0.807969556
0.03558549	0.06207800	0.07929401	1.37036135	0.14654686	0.940991777	0.803003656
0.03562633	0.06334696	0.08010454	0.94702341	0.13886274	1.000405517	0.811908143
0.03596755	0.06364268	0.07975626	0.87819306	0.13811409	0.887791178	0.824714397
0.03617851	0.06344841	0.07936112	1.00003423	0.13845279	0.898642112	0.834418331
0.03606986	0.06290967	0.07918122	1.13414835	0.14092490	0.875765113	0.810535711
0.03549520	0.06345586	0.08058580	0.87947855	0.13827769	1.005512799	0.831009254
0.03512913	0.06250590	0.08073524	1.34603197	0.14313480	1.036088656	0.825202214
0.03531894	0.06317256	0.08088674	1.04464667	0.13951682	1.008821143	0.829954976
0.03482166	0.05696748	0.07743734	0.51445208	0.20473822	0.916673351	0.786916853
0.03482595	0.05771271	0.07762773	0.49295338	0.19899631	0.937542258	0.764021963
0.03515459	0.05784070	0.07762814	0.48036935	0.19523025	0.932205869	0.775873865
0.03562656	0.05740794	0.07746405	0.47231330	0.19688592	0.848932703	0.802001254
0.03564332	0.05718323	0.07739451	0.48279038	0.19855008	0.851415837	0.806905838
0.03522132	0.05683011	0.07735133	0.51216548	0.20319208	0.931790654	0.804450428
0.03657202	0.05746926	0.07745156	0.46269594	0.19212008	0.843074834	0.860274467
0.03616453	0.05696625	0.07729512	0.48280241	0.19893573	0.851219219	0.842034739
0.03611119	0.05780774	0.07758128	0.45792923	0.19081096	0.842060314	0.828378385
0.03540174	0.05823677	0.07772402	0.47875723	0.19023886	0.842207716	0.788673724
0.03599775	0.05825906	0.07771138	0.46391390	0.18589995	0.838978855	0.82167069
0.02843973	0.01835334	0.09457492	1.34643943	0.62322502	0.821950884	0.978123692
0.02950961	0.01841555	0.09438475	1.43556262	0.63177591	0.873861934	0.925834845
0.02884342	0.01868096	0.09457888	1.21423327	0.62659025	0.82774807	0.972758297
0.02949191	0.01944781	0.09452288	1.13148646	0.62932052	0.952275845	0.951677259
0.02887271	0.01926503	0.09464949	1.11227312	0.62554097	0.894522297	0.97364217
0.02995556	0.01889054	0.09433197	1.43076331	0.63486136	0.942283677	0.90207865
0.02985582	0.01924977	0.09440082	1.21503708	0.63375532	0.948439768	0.928283092
0.03051931	0.01866904	0.09412598	1.55223836	0.63993575	0.92531896	0.875127897
0.03983191	0.04646633	0.07560346	1.42503760	0.14718285	0.296470035	1.184318482
0.03986739	0.04695623	0.07592681	1.23628463	0.15916731	0.332504693	1.18094911
0.04025769	0.04737883	0.07565714	0.96486556	0.15435252	0.24511437	1.16355921
0.04050013	0.04734531	0.07527415	0.86348059	0.14443079	0.239787271	1.153877388
0.04044471	0.04679973	0.07493247	1.13047297	0.12807300	0.211658801	1.165636583
0.04014983	0.04644718	0.07508915	1.38270632	0.13186312	0.24075809	1.177599156
0.04056687	0.04833375	0.07571977	0.68616117	0.17252017	0.258316632	1.115167631
0.04086716	0.04821780	0.07534458	0.65108315	0.16111998	0.18731928	1.109907996
0.04083048	0.04772503	0.07507665	0.68262221	0.14154412	0.208781633	1.130365567
0.04022606	0.04792955	0.07594337	0.82083562	0.17225801	0.329751778	1.144366139
0.03969988	0.04703102	0.07619244	1.34875122	0.16688049	0.34029962	1.183951462
0.03967511	0.04763107	0.07648090	1.20178337	0.17949851	0.357693706	1.169535773
0.03995050	0.04800241	0.07627282	0.90866065	0.18069711	0.347467354	1.149087794
0.04253769	0.03466613	0.07800537	1.68493291	0.40531442	0.081495123	1.352710641
0.04284983	0.03478288	0.07794341	1.81907714	0.40049090	0.080239409	1.354153446
0.04330217	0.03436207	0.07797151	1.93630704	0.42735279	0.080816937	1.367983515
0.04315007	0.03387026	0.07802372	1.95536995	0.45971721	0.084804542	1.376046779
0.04270170	0.03378385	0.07801719	1.85650561	0.45652670	0.077909116	1.370237338
0.04241069	0.03408611	0.07803446	1.70505694	0.43829180	0.073681881	1.358251443
0.04368083	0.03447235	0.07789510	1.94309436	0.41764014	0.082060064	1.374847455
0.04415029	0.03402701	0.07799973	1.89620268	0.45075175	0.079179574	1.378341957
0.04405995	0.03363703	0.07804807	2.00774952	0.47792508	0.077824018	1.383175572
0.04348284	0.03352442	0.07802057	2.08352018	0.47496886	0.078008179	1.386205207
0.04385489	0.03489631	0.07770438	1.94011932	0.38768301	0.084471419	1.367807456
0.04298988	0.03523063	0.07777604	1.90832111	0.36991022	0.086987689	1.354285886
0.04362863	0.03526913	0.07759991	2.02253266	0.36492047	0.084255059	1.360885064
0.04834346	0.01948577	0.07590730	1.15908557	0.56854436	0.389468885	1.191708989
0.04866222	0.01976598	0.07627349	1.06242636	0.57492511	0.375154886	1.184755459
0.04906530	0.01963687	0.07677580	1.05074051	0.57874876	0.310578019	1.172198184
0.04910100	0.01903359	0.07692859	1.18990451	0.57563402	0.367092195	1.161478505
0.04880298	0.01860047	0.07661050	1.30933389	0.56937868	0.384182148	1.16336816
0.04840855	0.01872789	0.07607728	1.27668802	0.56498164	0.422903667	1.174119486
0.04981193	0.01932915	0.07773358	1.00132177	0.58703878	0.294532889	1.156953193
0.04947024	0.01885367	0.07741702	1.16000068	0.57923575	0.362968693	1.1542764
0.04934892	0.02006009	0.07704264	0.91233365	0.58569490	0.304991362	1.171409841
0.04973936	0.01996049	0.07752397	0.89101457	0.59063709	0.29310692	1.166321077
0.04871829	0.02082286	0.07624061	0.91043831	0.58099734	0.310394063	1.206811679
0.04921583	0.02081692	0.07681028	0.83390730	0.58786034	0.296944997	1.190595845
0.03500362	0.05435474	0.07700648	0.81552437	0.21267360	0.794108371	1.072173548
0.03505313	0.05495436	0.07702708	0.70927771	0.21220750	0.91244487	0.999345987
0.03543770	0.05514793	0.07688069	0.61734533	0.21093936	0.81267309	0.955999907
0.03581234	0.05487148	0.07663663	0.55942963	0.21107493	0.817337231	0.964009768
0.03578862	0.05438068	0.07658193	0.62536748	0.21194972	0.816412077	1.01266956
0.03537457	0.05414039	0.07680836	0.78714788	0.21231002	0.781030119	1.068501223
0.03632283	0.05517144	0.07646897	0.46846730	0.20965905	0.812133364	0.9244938
0.03662675	0.05484203	0.07621498	0.41638874	0.21000795	0.823230251	0.940620229
0.03657482	0.05445131	0.07615625	0.41881375	0.21014715	0.800010002	0.969336681
0.03615298	0.05412677	0.07636924	0.53478701	0.21140546	0.803599186	1.016510996
0.03553471	0.05560361	0.07693716	0.55920427	0.20955768	0.824405471	0.902594856
0.03596936	0.05580623	0.07686257	0.51240211	0.20782303	0.814704469	0.884835071
0.02894193	0.05679611	0.08491457	0.80035907	0.27541024	2.2212256	0.887008114
0.02912577	0.05671635	0.08541762	0.81203463	0.27286326	2.198358738	0.861824013
0.02955142	0.05715460	0.08570267	0.78824472	0.26955263	2.160807815	0.831583045
0.02978430	0.05764451	0.08534897	0.73441244	0.26742105	2.130404265	0.832181959
0.02961118	0.05773135	0.08480756	0.69782064	0.26940471	2.106216518	0.840419506
0.02907371	0.05720453	0.08458561	0.73706956	0.27513653	2.123239377	0.881823088
0.03011622	0.05747400	0.08653523	0.76925445	0.26671142	2.146165401	0.808175859
0.03034528	0.05787380	0.08622614	0.72464608	0.26439837	2.064367562	0.816524814
0.03021722	0.05798363	0.08564261	0.70144337	0.26487435	2.051366478	0.822803293
0.02970216	0.05704969	0.08624329	0.79420627	0.26850359	2.23332148	0.818602562
0.02953709	0.05663069	0.08653203	0.80127162	0.26945115	2.249860738	0.81793013
0.02900300	0.05626165	0.08572599	0.84090325	0.27349008	2.236811667	0.86387525
0.02916807	0.05615978	0.08624591	0.82004739	0.27187815	2.265942066	0.848884135
0.03512592	0.06121624	0.07932989	1.57380774	0.15498189	0.935926025	0.79829829
0.03581389	0.06191007	0.07895995	1.32800964	0.14752113	0.844438561	0.802586225
0.03572158	0.06136145	0.07877789	1.35703261	0.15184586	0.820946901	0.804181439
0.03526760	0.06109847	0.07906755	1.47133965	0.15481655	0.927252705	0.791250962
0.03653527	0.06189688	0.07848259	1.31217578	0.14477092	0.798343163	0.832537726
0.03646569	0.06147594	0.07841613	1.27126760	0.14803210	0.794138636	0.834060609
0.03589658	0.06122369	0.07858597	1.26421693	0.15191875	0.81505535	0.810846328
0.03623433	0.06215500	0.07872377	1.27180013	0.14390380	0.80537707	0.821063328
0.03633445	0.06267561	0.07885066	1.22796638	0.14179593	0.812855131	0.823874783
0.02772251	0.01890847	0.09478062	1.00469329	0.61568609	0.858328222	1.028610087
0.02787616	0.01852686	0.09469463	1.24127575	0.61756963	0.841628886	1.016081512
0.02858754	0.01953146	0.09471544	1.04996603	0.62207349	0.913122085	1.004938896
0.02806969	0.01951260	0.09479359	0.99468650	0.61712390	0.864905632	1.017083577
0.02878087	0.02052346	0.09467796	0.95398838	0.61815707	0.925800025	1.024423019
0.02803020	0.02058903	0.09479242	0.87753479	0.61259992	0.888316913	1.054460757
0.02777307	0.01994788	0.09484013	0.88325834	0.61229365	0.886480973	1.040283722
0.02886170	0.02036756	0.09466796	1.01492591	0.62098026	0.923433791	1.021427406
0.02946320	0.02016287	0.09454213	1.06869435	0.62683397	0.917209417	0.986442034
0.02079552	0.04554294	0.08949523	0.64454872	0.45523551	1.524249964	1.197496261
0.02123339	0.04483050	0.08986315	0.64005753	0.44957563	1.483640667	1.258488345
0.02194421	0.04498753	0.09004149	0.62322164	0.44694429	1.531977193	1.252253069
0.02229117	0.04534703	0.09003793	0.64004856	0.44367212	1.602193485	1.232202204
0.02210481	0.04605810	0.08974417	0.64408399	0.45026732	1.69326445	1.181889019
0.02134329	0.04623518	0.08944670	0.62485007	0.45790370	1.57464181	1.155890008
0.02308370	0.04437749	0.09057567	0.59194212	0.43954249	1.611128041	1.271935093
0.02306751	0.04522709	0.09032203	0.62576542	0.43845596	1.639855315	1.235564773
0.02236204	0.04401738	0.09045967	0.58609057	0.44552505	1.511363542	1.278665326
0.02096996	0.04415119	0.09001501	0.60581339	0.45045635	1.43956717	1.285575457
0.02151377	0.04359199	0.09035856	0.56260419	0.44986644	1.443625101	1.278621787
0.02220901	0.04377844	0.09048896	0.56359224	0.44681648	1.506313207	1.27887201
0.02575674	0.05125081	0.08749074	0.35183069	0.36483982	2.72696664	1.088163454
0.02529868	0.05100463	0.08765288	0.31025893	0.38354495	2.657681392	1.072230285
0.02527736	0.05069970	0.08818220	0.32137005	0.38626202	2.625926415	1.064392302
0.02581021	0.05072271	0.08850712	0.36329812	0.36778790	2.647670104	1.06472639
0.02624071	0.05105690	0.08832014	0.41597708	0.35468782	2.628077166	1.069981429
0.02625000	0.05130183	0.08786312	0.42363297	0.35078239	2.643076103	1.087601048
0.02716599	0.05159535	0.08845034	0.68182484	0.33059367	2.702240633	1.069761329
0.02703737	0.05173131	0.08803108	0.69547226	0.32998115	2.733819049	1.092614928
0.02658597	0.05154230	0.08772436	0.53563860	0.34156587	2.731220594	1.102357125
0.02672016	0.05111716	0.08868342	0.51082541	0.34577341	2.685834042	1.058103557
0.02641034	0.05044632	0.08929097	0.41564525	0.36071156	2.5848545	1.050113271
0.02680495	0.05085522	0.08911077	0.49449870	0.34837906	2.623684026	1.044641023
0.02589982	0.05039886	0.08900770	0.37596798	0.37003569	2.622769911	1.058811043
0.02816579	0.05473176	0.08547368	1.06370101	0.28069401	2.541668338	0.977835423
0.02812557	0.05426508	0.08582871	1.17264523	0.28272505	2.567473581	1.027136984
0.02837765	0.05429420	0.08633520	1.16623038	0.28167234	2.466504362	1.01955409
0.02866426	0.05475658	0.08653488	1.00511538	0.27803510	2.445674651	0.969087536
0.02872725	0.05523307	0.08619760	0.90890805	0.27539776	2.418305407	0.925952601
0.02855474	0.05527214	0.08577339	0.95494845	0.27661376	2.411126656	0.926171216
0.02913806	0.05529276	0.08728353	0.82230245	0.27577866	2.466243096	0.897687923
0.02920927	0.05561904	0.08706765	0.79869231	0.27437021	2.472735337	0.873164407
0.02906071	0.05571957	0.08651219	0.83347235	0.27311370	2.341327053	0.87597011
0.02885827	0.05474231	0.08709234	0.93937436	0.27891540	2.490904859	0.961476981
0.02879486	0.05440311	0.08735482	1.03834785	0.28101693	2.580822251	0.991009021
0.02832799	0.05387012	0.08672278	1.28104430	0.28626330	2.58549073	1.058112258
0.02854537	0.05393866	0.08725555	1.22723409	0.28599562	2.57851692	1.037383502
0.02783668	0.05381335	0.08571599	1.28357409	0.28741476	2.631459538	1.072926462
0.02783123	0.05333226	0.08628400	1.37515786	0.29295280	2.632902116	1.114015881
0.02803062	0.05343146	0.08660433	1.37273303	0.29165572	2.637213254	1.101707047
0.02844763	0.05356195	0.08761588	1.25336062	0.29030650	2.607913683	1.053382802
0.02799927	0.05304595	0.08719770	1.36239871	0.29838621	2.688584927	1.115010268
0.02824922	0.05324494	0.08759309	1.29636329	0.29526677	2.684768771	1.07969103
0.02755262	0.05296084	0.08622500	1.35987483	0.29963589	2.706418428	1.14044404
0.02745174	0.05259251	0.08668815	1.27256477	0.30562438	2.739976844	1.153658997
0.02777851	0.05276494	0.08717329	1.27426550	0.30268282	2.688278771	1.132958414
0.01986432	0.04308827	0.09000070	0.58702681	0.44659856	1.272249294	1.29549813
0.02066550	0.04248917	0.09045222	0.52822561	0.44948317	1.266177933	1.289825058
0.02127204	0.04285830	0.09051286	0.52798249	0.44997157	1.325821819	1.277197454
0.02009662	0.04390711	0.08979794	0.62352889	0.44904754	1.337122234	1.290418549
0.02284624	0.04283853	0.09083505	0.55753512	0.44787195	1.472316782	1.29371798
0.02223279	0.04225532	0.09084694	0.53320520	0.45103075	1.435479902	1.286743353
0.02056839	0.04171606	0.09064038	0.50157301	0.44945938	1.195261792	1.299475962
0.02113794	0.04122699	0.09085586	0.51156542	0.45259921	1.14818325	1.313769114
0.02216855	0.04145378	0.09095516	0.54225803	0.45355409	1.28660323	1.314928033
0.04865143	0.01480751	0.07651517	1.08629233	0.54324633	0.65652642	1.183562586
0.04850817	0.01531950	0.07628222	1.11649134	0.54484576	0.631965643	1.184456887
0.04880585	0.01594150	0.07662998	1.18466467	0.55061315	0.533479948	1.169403936
0.04906905	0.01584335	0.07700498	1.21626766	0.55306094	0.525946069	1.170049667
0.04925152	0.01527129	0.07723010	1.10166327	0.55198460	0.621132853	1.171153036
0.04903382	0.01474325	0.07696757	1.03331933	0.54747531	0.637320629	1.175421204
0.04958711	0.01622185	0.07777084	1.30492085	0.56214280	0.469167409	1.154302183
0.04975050	0.01562988	0.07795272	1.16599618	0.56024376	0.503499631	1.161300155
0.04960201	0.01525878	0.07771256	1.06887327	0.55708974	0.521742017	1.166197842
0.04933529	0.01630698	0.07740942	1.31908537	0.55924455	0.472335889	1.157179449
0.04867119	0.01641385	0.07643548	1.21280263	0.55178211	0.518894163	1.168862587
0.04885486	0.01696460	0.07672627	1.33177619	0.55828692	0.478101698	1.161024953
0.04918374	0.01691055	0.07722656	1.40609219	0.56136378	0.465417312	1.152564143
0.03619257	0.05026383	0.07738523	1.74184824	0.20715476	0.757698756	1.214467975
0.03611726	0.05073922	0.07724059	1.66020711	0.20688932	0.848967376	1.220862864
0.03646502	0.05109653	0.07706998	1.46435311	0.20515597	0.84861609	1.217838206
0.03694791	0.05100968	0.07699815	1.24610135	0.20298777	0.870456295	1.210828727
0.03724180	0.05066235	0.07705967	1.18679879	0.20142258	0.749259513	1.204589849
0.03718379	0.05017029	0.07726668	1.34007702	0.20193841	0.772738267	1.202321688
0.03677899	0.04994849	0.07742386	1.61977304	0.20437929	0.768339524	1.203727359
0.04786540	0.04665606	0.08451414	1.25052814	1.09331453	1.103692958	0.708209288
0.04817749	0.04699079	0.08493377	1.37148418	1.13268662	1.228609106	0.743448491
0.04871781	0.04671757	0.08505822	1.53492621	1.17806555	1.38749399	0.820839612
0.04875138	0.04627276	0.08475827	1.50042383	1.17285418	1.335406306	0.82881116
0.04839500	0.04616699	0.08452164	1.36586115	1.13592312	1.187944634	0.777980969
0.03731109	0.05160847	0.07669230	0.95876738	0.20221477	0.833073948	1.182868314
0.03629316	0.05161592	0.07692478	1.35270640	0.20669042	0.861030866	1.211264872
0.03654163	0.05189495	0.07677427	1.11152520	0.20662638	0.819280854	1.195496367
0.03723408	0.05175909	0.07665300	0.92521316	0.20293001	0.835440449	1.179014299
0.02739128	0.05314853	0.07713845	0.38325626	0.43000838	1.578608844	0.844183316
0.02746577	0.05275096	0.07697912	0.43869876	0.44521044	1.498143241	0.900264282
0.02719479	0.05249123	0.07679886	0.42224970	0.46370344	1.513193228	0.895725835
0.02673141	0.05257940	0.07673562	0.38091856	0.47946574	1.550180312	0.830287401
0.02766605	0.05341882	0.07730193	0.37090342	0.41125641	1.487067666	0.843559878
0.02754903	0.05380119	0.07754263	0.32568557	0.40100720	1.52250299	0.790463949
0.02402736	0.02610860	0.09318526	1.04517661	0.51473288	0.784874383	1.215290585
0.02470400	0.02566823	0.09346404	1.00869579	0.52823401	0.812484789	1.183194049
0.02532209	0.02593335	0.09362594	0.99521517	0.53365863	0.877692277	1.168932091
0.02554682	0.02662471	0.09361081	1.04201821	0.53072269	0.873784821	1.178213344
0.02508469	0.02723387	0.09343019	1.04435861	0.51924974	0.799308086	1.202677008
0.02461601	0.02732280	0.09329242	1.00826408	0.51371272	0.781256973	1.218571871
0.02402591	0.02692300	0.09312279	1.03053925	0.50809764	0.769343485	1.23160895
0.02648918	0.02753985	0.09381478	0.97696910	0.53301798	0.916200589	1.168335754
0.02632592	0.02793560	0.09375267	0.97741435	0.52768476	0.913068078	1.178123942
0.02573118	0.02807422	0.09358264	0.99152544	0.52078302	0.878372378	1.19948741
0.02617814	0.02681167	0.09378683	0.98989868	0.53470612	0.901314427	1.161926143
0.02668151	0.02568647	0.09402958	0.88068863	0.55300816	0.945736818	1.132822065
0.02674673	0.02626464	0.09397849	0.90714960	0.54558667	0.938538508	1.141889168
0.02597925	0.02538904	0.09389358	0.91428719	0.54811372	0.913922209	1.143366351
0.04460603	0.02800180	0.07477664	0.82313239	0.57477597	0.247210137	1.310505651
0.04438731	0.02849106	0.07513741	0.98815744	0.57230384	0.239183517	1.318692178
0.04468974	0.02868250	0.07556316	1.08409232	0.57253435	0.196622356	1.325357484
0.04523140	0.02844480	0.07572113	0.99678463	0.57788270	0.196099499	1.316417068
0.04548695	0.02791392	0.07535794	0.82011515	0.58143811	0.223067079	1.305550448
0.04534207	0.02770740	0.07503733	0.74963453	0.58028542	0.238914606	1.30143301
0.04614868	0.02807075	0.07622008	0.97868653	0.58723795	0.155815976	1.306901774
0.04608226	0.02776899	0.07578013	0.81604147	0.58597215	0.164083548	1.302183385
0.04551277	0.02858845	0.07621153	1.12670256	0.58014720	0.162077622	1.320337687
0.04545713	0.02884798	0.07648961	1.31869290	0.57794610	0.152840274	1.327792419
0.04449984	0.02917462	0.07599439	1.30636490	0.56854504	0.15179841	1.34007448
0.04489451	0.02929885	0.07648194	1.40989946	0.56947980	0.1483729	1.348453031
0.03570754	0.05182149	0.07701902	1.43865400	0.21018210	0.775438157	1.2165734
0.03564063	0.05240639	0.07689727	1.25660031	0.21055923	0.80040919	1.196648444
0.03608597	0.05265900	0.07668275	1.02693058	0.20989267	0.809597439	1.16875803
0.03649447	0.05231970	0.07663120	0.95552350	0.20712817	0.7957311	1.174970637
0.03735260	0.05222578	0.07644165	0.71263578	0.20375751	0.788568422	1.146216148
0.03702279	0.05254634	0.07639930	0.73620977	0.20634682	0.799660735	1.137968496
0.03612366	0.05291905	0.07659031	0.81040574	0.21017003	0.812773727	1.14719635
0.03673716	0.05311512	0.07628180	0.62974679	0.20877813	0.81782792	1.098811534
0.03701646	0.05285638	0.07628680	0.61465978	0.20688865	0.773165533	1.112262359
0.03515317	0.05268355	0.07702016	1.26773378	0.21298351	0.782703254	1.193034683
0.03511618	0.05321229	0.07698060	1.10453191	0.21327360	0.795712227	1.163313264
0.03542943	0.05347927	0.07681801	0.92717530	0.21253245	0.797082879	1.130240213
0.03588617	0.05337801	0.07658718	0.78486546	0.21164136	0.792258637	1.115631249
0.03672642	0.05350955	0.07617982	0.51493843	0.20966173	0.819271174	1.058967462
0.03618063	0.05380118	0.07636634	0.59034331	0.21148099	0.792431003	1.050777932
0.02646247	0.02241130	0.09451237	0.69984310	0.58195552	0.892976663	1.112427273
0.02739370	0.02223830	0.09462365	0.71875614	0.59490064	0.92830965	1.096632894
0.02759635	0.02250153	0.09459223	0.70873688	0.59352294	0.928355113	1.093844196
0.02744802	0.02334933	0.09446318	0.71402973	0.58487418	0.923768512	1.109470181
0.02666899	0.02356522	0.09432687	0.74909759	0.57452028	0.911832452	1.121153224
0.02624577	0.02309009	0.09434708	0.71878101	0.57320079	0.908864793	1.125684556
0.02797025	0.02429352	0.09428491	0.83039967	0.58076714	0.968711382	1.118534948
0.02724916	0.02473334	0.09419853	0.84529420	0.56872911	0.948731824	1.128187764
0.02658156	0.02419456	0.09420556	0.79544285	0.56724737	0.90528061	1.127418098
0.02793849	0.02370945	0.09438966	0.74369340	0.58689031	0.948110079	1.118230808
0.02861847	0.02331616	0.09441787	0.72786236	0.59680939	0.974038908	1.119475173
0.02844303	0.02254016	0.09456117	0.71266644	0.60251501	0.968548028	1.091916337
0.04586501	0.02555839	0.07452749	1.12460845	0.57917706	0.334672861	1.32586984
0.04575908	0.02607516	0.07455979	0.93197321	0.58018554	0.323750339	1.322997828
0.04614434	0.02647293	0.07502771	0.81773325	0.58435316	0.238429618	1.313920197
0.04646936	0.02622356	0.07525560	0.86322132	0.58734213	0.237779789	1.316462077
0.04657976	0.02555111	0.07521762	1.02414027	0.58577547	0.303292792	1.322160034
0.04636525	0.02523513	0.07494704	1.16352042	0.58221569	0.316954966	1.325078518
0.04721862	0.02478648	0.07564900	1.10263255	0.58908822	0.284188529	1.30864091
0.04691479	0.02446456	0.07529108	1.22792551	0.58367113	0.291239192	1.312162925
0.04644899	0.02479856	0.07492169	1.25919838	0.58180368	0.333503646	1.319281265
0.04711465	0.02545217	0.07566811	0.98154984	0.59184676	0.254592429	1.312159178
0.04720499	0.02621030	0.07588898	0.72520604	0.59414270	0.189257957	1.302603257
0.04728590	0.02569344	0.07584193	0.81456016	0.59380199	0.253696809	1.305770288
0.04688815	0.02643691	0.07569077	0.75186752	0.59045392	0.191996676	1.304972429
0.02293447	0.04917493	0.08868904	0.37337310	0.45872156	2.157140209	0.964227627
0.02292071	0.04866889	0.08900810	0.43168171	0.45475349	2.059046833	0.985929574
0.02337842	0.04837624	0.08934552	0.46664285	0.44157823	2.049232751	1.021167356
0.02401210	0.04865022	0.08948645	0.43617188	0.42754156	2.081887607	1.036946966
0.02432601	0.04932747	0.08921374	0.38587023	0.41943405	2.22734278	1.032360779
0.02426068	0.04952114	0.08901504	0.35521626	0.42492685	2.284214133	1.029657259
0.02359165	0.04964505	0.08858298	0.34755862	0.44250497	2.22084333	0.996726724
0.02519876	0.04861804	0.09005854	0.43576334	0.39990120	2.255786147	1.089887995
0.02521395	0.04924445	0.08970129	0.38915423	0.39579242	2.292681444	1.071570633
0.02455504	0.04822621	0.08994665	0.46697356	0.41224917	2.153230473	1.080612681
0.02386499	0.04738021	0.08996096	0.57551189	0.42520329	1.971120042	1.099103762
0.02447659	0.04778950	0.09008631	0.53342875	0.41634188	2.072955791	1.09555502
0.02331572	0.04768585	0.08963106	0.54156970	0.43680098	1.951168946	1.064653152
0.04326110	0.03718952	0.07663551	2.60022277	0.26900510	0.085331634	1.3151975
0.04358999	0.03719630	0.07645763	2.51220941	0.26135254	0.087239789	1.311493577
0.04408583	0.03674985	0.07652366	2.36392236	0.27064256	0.0820198	1.314025337
0.04399221	0.03638062	0.07681894	2.29391870	0.29446857	0.083689724	1.326997566
0.04358871	0.03632225	0.07704645	2.38797700	0.31058067	0.085412848	1.334328177
0.04313680	0.03682775	0.07694358	2.53985325	0.29370352	0.086016591	1.323126426
0.04439773	0.03560929	0.07716809	2.05486375	0.31806405	0.086989109	1.342742336
0.04374450	0.03554003	0.07743493	2.11309854	0.33930038	0.083143616	1.353480368
0.04346460	0.03604278	0.07725985	2.25995879	0.32354884	0.085545629	1.343830823
0.04442028	0.03600923	0.07689077	2.11969831	0.30191171	0.083411486	1.332391278
0.04489926	0.03613355	0.07661462	2.11137882	0.27136013	0.080280407	1.315542677
0.04439854	0.03682901	0.07629221	2.26014605	0.24767976	0.084065716	1.303742966
0.04479467	0.03667742	0.07622509	2.18840155	0.23339101	0.085218472	1.299672291
0.04782145	0.03647592	0.07501977	1.92802688	0.07602532	0.143677638	1.155681294
0.04825040	0.03674440	0.07435870	1.65634960	0.06291114	0.163948405	1.159995416
0.04863279	0.03661336	0.07433382	1.52908263	0.06026367	0.164501884	1.151264331
0.04887118	0.03629735	0.07475290	1.56493002	0.06083111	0.163478209	1.133631408
0.04853572	0.03616191	0.07524270	1.87813080	0.07050494	0.151816858	1.130249542
0.04795681	0.03631489	0.07524516	2.11230510	0.07728331	0.146965792	1.152780404
0.04266019	0.04788073	0.07271989	1.31050229	0.07857467	0.519715279	1.048604107
0.04234479	0.04781041	0.07310633	1.16268163	0.08783175	0.453326607	1.058253711
0.04251447	0.04831830	0.07364513	1.03912772	0.10444595	0.379177301	1.023628741
0.04297046	0.04857723	0.07340908	1.14512982	0.10019854	0.43880666	0.987658823
0.04310451	0.04837603	0.07286651	1.30722081	0.08094036	0.474124781	1.007067687
0.04735092	0.03672022	0.07494953	2.02703243	0.08738391	0.097459736	1.175537345
0.04693347	0.03666906	0.07524394	2.17496063	0.12261531	0.092114879	1.193986269
0.04646296	0.03701225	0.07507180	2.07485293	0.12981439	0.075204318	1.215939649
0.04647535	0.03729489	0.07474460	1.96968360	0.10447368	0.074151153	1.22294907
0.04701868	0.03732545	0.07436919	1.87983093	0.07991922	0.100679777	1.203454165
0.04730855	0.03708285	0.07447974	1.83046929	0.07708387	0.107264108	1.186889057
0.04779094	0.02088677	0.07516507	0.93430779	0.56894064	0.333304183	1.248228659
0.04771752	0.02166798	0.07516847	0.89429606	0.57269639	0.332062313	1.260050558
0.04822777	0.02207664	0.07582804	0.89088749	0.58225032	0.312849978	1.248853704
0.04852530	0.02181623	0.07610028	0.85371281	0.58579469	0.306090949	1.233908487
0.04860977	0.02093475	0.07611424	0.89625777	0.58098679	0.311344928	1.21346961
0.04805663	0.02063509	0.07547548	0.97734209	0.57121485	0.331522639	1.227213802
0.04934158	0.02189204	0.07700687	0.76966711	0.59756509	0.283444139	1.213904014
0.04945635	0.02124520	0.07708301	0.76431333	0.59385904	0.287065279	1.192929901
0.04901281	0.02211634	0.07668622	0.82568504	0.59365268	0.285976156	1.224176881
0.04886857	0.02294186	0.07671995	0.87905895	0.60054595	0.275653577	1.245087169
0.04808611	0.02271759	0.07585254	0.94846092	0.58524498	0.307993177	1.268977947
0.04842547	0.02315010	0.07633957	0.96127941	0.59501483	0.281547407	1.261081201
0.04212475	0.03127925	0.07661016	1.84169892	0.51237682	0.101095802	1.3588633
0.04222208	0.03172024	0.07699557	1.91381945	0.50289722	0.088907755	1.36879708
0.04282377	0.03176517	0.07724013	1.94602806	0.51319757	0.086733295	1.376849828
0.04315770	0.03142914	0.07714706	1.88731341	0.52435854	0.08917536	1.376945381
0.04317797	0.03101065	0.07685167	1.77543113	0.53243314	0.090707344	1.373437839
0.04248795	0.03095646	0.07650042	1.75191502	0.52304882	0.102434233	1.364143076
0.04408969	0.03118785	0.07745438	1.90450913	0.53768516	0.078418493	1.391029922
0.04401506	0.03077313	0.07713641	1.78659586	0.54372296	0.089510735	1.382823607
0.04334956	0.03086394	0.07681747	1.73377142	0.53445380	0.095623037	1.374593311
0.04372265	0.03159648	0.07750413	1.96646434	0.52599088	0.080290158	1.391826387
0.04290861	0.03215877	0.07750559	2.04424504	0.50781333	0.082997159	1.384838368
0.04350085	0.03222585	0.07771008	2.11939754	0.51414343	0.078641197	1.396583171
0.04376407	0.03191629	0.07767421	2.08480188	0.52310637	0.076344937	1.392865682
0.02691245	0.02128865	0.09475690	0.69004069	0.59578394	0.902710497	1.083634512
0.02711179	0.02083827	0.09481680	0.71877490	0.60217138	0.9027594	1.073716578
0.02786823	0.02083488	0.09478982	0.79530202	0.60897499	0.890864368	1.055476643
0.02800062	0.02144683	0.09472490	0.78181193	0.60617960	0.893125395	1.07085834
0.02743765	0.02191204	0.09467112	0.72744721	0.59671356	0.904627785	1.088111769
0.02860213	0.02162168	0.09463902	0.81140844	0.61089282	0.94711516	1.054087877
0.02873342	0.02222081	0.09455688	0.76239955	0.60791189	0.9663084	1.07998567
0.02900896	0.02114765	0.09460429	0.89773471	0.61839560	0.931802272	1.047205464
0.04530067	0.02637932	0.07423856	0.85932580	0.57702351	0.282597331	1.318334234
0.04515683	0.02690515	0.07434891	0.73655934	0.57694911	0.272158633	1.305670782
0.04549138	0.02729312	0.07485159	0.71509734	0.58104534	0.247652159	1.299735098
0.04603794	0.02692145	0.07511152	0.73313198	0.58405584	0.236606909	1.304610933
0.04668980	0.02712376	0.07586544	0.73568167	0.59041019	0.170442634	1.301230363
0.04636753	0.02727554	0.07565588	0.75902884	0.58802969	0.169268768	1.301074264
0.04721995	0.04850421	0.07738817	0.69744547	0.18885203	0.20082793	0.735679814
0.04724070	0.04873062	0.07683116	0.76814672	0.17673519	0.210273956	0.759476247
0.04700650	0.04892571	0.07666745	0.72587963	0.17698884	0.206903447	0.749860461
0.04662576	0.04920194	0.07680216	0.65470791	0.19470637	0.205667974	0.717234184
0.04647003	0.04934144	0.07720567	0.67022098	0.21359168	0.208695357	0.685758695
0.04657618	0.04909329	0.07765893	0.71383404	0.22092282	0.207246766	0.675551876
0.04691846	0.04863613	0.07772177	0.70448362	0.20961749	0.208163576	0.695476374
0.04895201	0.04031183	0.07763921	1.61684668	0.09517517	0.20038545	0.97952902
0.04950327	0.03985709	0.07737902	1.39517718	0.08316490	0.200404026	0.971408265
0.04989962	0.04000992	0.07720491	1.14697005	0.07838647	0.333757157	1.021988004
0.05006029	0.04058008	0.07714364	1.06151615	0.08095835	0.386483129	1.107110818
0.04972810	0.04101058	0.07737067	1.14426890	0.08833287	0.420640712	1.103209652
0.04910578	0.04087535	0.07764834	1.45247278	0.09598784	0.239617977	1.037002938
0.02414422	0.05241323	0.08103630	0.27163379	0.44289336	1.950919977	1.036803043
0.02471230	0.05248019	0.08125000	0.33351391	0.40951860	2.118352195	1.072218054
0.02507137	0.05247481	0.08070084	0.47829837	0.41552286	1.899820073	1.047745783
0.02483431	0.05237511	0.08032306	0.38810886	0.44242620	1.814520947	1.004003543
0.02418964	0.05237062	0.08044539	0.29478631	0.45913815	1.841210786	0.975191848
0.02574600	0.05273577	0.08017902	0.79563957	0.41000650	2.011410713	1.024018165
0.02556227	0.05253753	0.07979909	0.63474235	0.43311050	1.811956541	0.994195331
0.02497791	0.05231955	0.07989358	0.44602924	0.44984914	1.782742734	0.976614107
0.02547943	0.05266752	0.08071682	0.71096071	0.39995371	2.043126667	1.055907323
0.02483881	0.05251852	0.08155562	0.38796143	0.39864108	2.385997883	1.088417963
0.02535713	0.05273647	0.08160558	0.63305928	0.37004141	2.458749153	1.093157554
0.02564037	0.05287040	0.08108557	0.79774082	0.37497581	2.222404053	1.071961032
0.03212931	0.05928756	0.08197020	0.52573133	0.22554301	1.463934042	0.803303731
0.03178433	0.05928083	0.08245447	0.50648624	0.23334340	1.501089604	0.797443752
0.03203108	0.05949023	0.08299377	0.51743053	0.22391425	1.518013638	0.830240083
0.03254592	0.05971037	0.08299071	0.57907307	0.20942862	1.478082314	0.850583091
0.03286498	0.05974585	0.08248884	0.65580753	0.20217972	1.425712871	0.851396797
0.03260467	0.05948600	0.08197606	0.56527493	0.21137691	1.431299929	0.829955122
0.03327321	0.06025900	0.08347820	0.95335372	0.18729288	1.46216578	0.877960103
0.03355847	0.06030994	0.08285277	1.18545165	0.17763495	1.405596889	0.871338738
0.03327804	0.05997885	0.08244760	0.97350758	0.18853703	1.405684702	0.862075718
0.03279428	0.05996140	0.08352280	0.66965770	0.20285395	1.511381616	0.869282531
0.03251193	0.05988928	0.08403116	0.59993560	0.20934110	1.539627379	0.862073645
0.03171156	0.05941846	0.08348789	0.48671819	0.23334542	1.611404077	0.82235744
0.03196625	0.05958552	0.08405319	0.51746254	0.22698927	1.567281659	0.845777303
0.04867762	0.04836316	0.07639266	1.85900332	0.13070630	0.29609836	0.861104629
0.04863096	0.04858214	0.07598552	1.81858357	0.12080742	0.307515499	0.878788391
0.04820678	0.04869138	0.07580160	1.73650374	0.11986728	0.298356071	0.878351475
0.04779521	0.04870184	0.07603674	1.46128573	0.13471445	0.262771075	0.842428775
0.04776062	0.04854594	0.07651850	1.20552242	0.14760064	0.264485183	0.815600261
0.03334982	0.05979313	0.08147018	0.94543563	0.18844701	1.406381631	0.845884613
0.03354355	0.06003909	0.08184927	1.16252561	0.18041659	1.380528884	0.858210039
0.03393869	0.06041462	0.08179443	1.58167811	0.16940669	1.254951207	0.859326165
0.03412926	0.06051665	0.08128396	1.71727633	0.16733627	1.222569975	0.849080202
0.03394791	0.06019825	0.08088999	1.46915567	0.17262223	1.232838206	0.838112902
0.03359321	0.05986218	0.08095028	1.10498172	0.18418846	1.267219567	0.835384341
0.03441943	0.06113279	0.08213329	2.05300416	0.15678882	1.199144375	0.866009788
0.03456270	0.06127081	0.08156765	2.06965965	0.15373723	1.165226726	0.858200968
0.03439636	0.06088310	0.08118523	1.95143452	0.15912696	1.218081427	0.844166007
0.03410941	0.06072169	0.08224306	1.78747666	0.16427869	1.263491534	0.866660936
0.03390806	0.06062018	0.08275823	1.58288479	0.16722653	1.281378397	0.870067712
0.02635893	0.05193993	0.08636956	0.56097004	0.33433290	2.762783747	1.140567197
0.02627511	0.05172702	0.08685515	0.46926726	0.34124565	2.793623804	1.126871634
0.02660838	0.05178315	0.08717643	0.59918302	0.33558722	2.818586989	1.128476996
0.02704479	0.05210231	0.08710369	0.83690175	0.32065105	2.839518188	1.143551879
0.02714698	0.05231293	0.08671812	1.02497862	0.31446102	2.808905761	1.155182807
0.02680714	0.05222246	0.08628408	0.88421150	0.31680615	2.762188974	1.15492255
0.02757393	0.05232892	0.08771116	1.10532738	0.31223738	2.772067211	1.118356036
0.02739119	0.05216630	0.08765512	0.91161903	0.31787289	2.738916229	1.124234011
0.02381940	0.05234404	0.07930266	0.31617990	0.49561289	1.804914649	0.804850549
0.02410002	0.05231598	0.07965685	0.31905780	0.48699492	1.818772361	0.872440442
0.02471347	0.05226236	0.07954539	0.36308850	0.47746404	1.792950505	0.924619411
0.02482402	0.05224917	0.07910576	0.38158782	0.48469401	1.760569291	0.897815328
0.02447862	0.05225858	0.07872698	0.39580606	0.50319752	1.745101762	0.835959453
0.02395009	0.05231068	0.07885671	0.36956254	0.50299481	1.770166338	0.786388214
0.02529235	0.05235826	0.07894745	0.43594110	0.47528022	1.790216202	0.915264491
0.02537192	0.05250155	0.07846577	0.40593442	0.48358812	1.710754738	0.86466453
0.02499113	0.05243548	0.07815013	0.40325707	0.50347373	1.757990647	0.81996702
0.02459447	0.05233108	0.07826683	0.40822525	0.51013662	1.723929326	0.809251866
0.02568767	0.05258957	0.07937107	0.58719098	0.44503488	1.768822106	0.960145086
0.04910715	0.03757535	0.07749280	2.03509496	0.08989697	0.152340954	1.087381454
0.04868520	0.03745826	0.07764820	2.27099439	0.11643300	0.144199032	1.111452741
0.04853379	0.03699969	0.07766593	2.43781447	0.13262509	0.143571411	1.150572641
0.04881087	0.03660150	0.07736577	2.40377619	0.12009004	0.145670781	1.160043892
0.04915176	0.03664474	0.07721662	2.20689626	0.09447041	0.163477346	1.148537553
0.04941412	0.03726223	0.07733514	1.96530831	0.08140660	0.156074199	1.107152794
0.04376786	0.04574087	0.06790185	0.53070198	0.05286936	0.91489506	1.028102211
0.04382795	0.04515456	0.06795951	0.53171463	0.05352785	0.91325852	1.009697004
0.04338359	0.04487652	0.06841291	0.58595820	0.05601897	0.913809264	0.997072292
0.04322168	0.04497597	0.06851135	0.56750793	0.05711806	0.91504572	1.000259429
0.04314069	0.04555902	0.06843615	0.49489238	0.05620490	0.941169052	1.025269285
0.04359494	0.04585837	0.06803299	0.51238099	0.05373422	0.916539334	1.033165748
0.04896548	0.03775359	0.07233098	1.15001648	0.04664935	0.186350309	1.2026667
0.04886176	0.03812481	0.07177246	1.00367824	0.04379829	0.257930491	1.197252109
0.04949977	0.03807883	0.07133485	0.80856039	0.04113885	0.291756809	1.194136656
0.04981977	0.03791007	0.07141067	0.81501293	0.04234615	0.255638259	1.198329642
0.04994284	0.03753731	0.07197802	0.88759599	0.04467625	0.199188966	1.208986242
0.04936089	0.03751481	0.07242084	1.05786886	0.04664325	0.195045431	1.206624947
0.02880698	0.05390754	0.07758589	0.47820293	0.34731495	1.117840275	0.915834872
0.02842070	0.05383657	0.07754794	0.43100140	0.36369548	1.254626243	0.881650596
0.02798993	0.05411549	0.07772876	0.36751701	0.36840891	1.270974532	0.811977273
0.02797055	0.05430395	0.07791780	0.39116458	0.36168651	1.271196551	0.805832338
0.02833710	0.05460625	0.07812084	0.46699002	0.34027255	1.411812165	0.82910852
0.02869107	0.05464939	0.07803773	0.49548435	0.33111117	1.361657832	0.849691263
0.02898343	0.05431210	0.07776747	0.48162215	0.33112153	1.187783929	0.895162049
0.02809447	0.05488234	0.07861417	0.50297074	0.33745855	1.555160007	0.819455771
0.02744719	0.05431009	0.07829896	0.39086103	0.37189262	1.349531428	0.790620046
0.02762071	0.05465481	0.07872579	0.47760714	0.35118534	1.579452446	0.810932994
0.04205493	0.04707468	0.07242426	1.25962646	0.07413354	0.587296789	1.090842257
0.04184685	0.04658272	0.07193613	1.17448947	0.07117795	0.671859936	1.09915237
0.04163782	0.04632626	0.07200324	1.20377654	0.07229711	0.654899278	1.105900501
0.04134421	0.04628326	0.07260799	1.27343428	0.07847855	0.566714412	1.119102823
0.04142056	0.04664483	0.07295712	1.19597192	0.08222100	0.459792186	1.11676592
0.04187977	0.04710009	0.07279044	1.21214165	0.07962223	0.518079446	1.095256161
0.04434576	0.04196182	0.06950013	0.72800784	0.05398239	0.636409295	1.028251205
0.04399841	0.04236275	0.06946870	0.76040829	0.05630946	0.663024447	1.006064933
0.04412047	0.04281805	0.06909799	0.73439658	0.05530243	0.697419389	0.984721775
0.04461961	0.04278449	0.06880300	0.66221527	0.05238412	0.697995555	0.985623613
0.04490960	0.04247797	0.06880964	0.61520940	0.05110720	0.673972502	1.000175989
0.04478583	0.04192100	0.06923901	0.65346540	0.05045703	0.652142406	1.026278571
0.02594405	0.05241713	0.07647832	0.38435298	0.50832346	1.767447936	0.775336825
0.02561599	0.05221427	0.07617970	0.41130028	0.51827265	2.024763485	0.763735954
0.02518653	0.05233967	0.07620509	0.39895482	0.52225117	1.904074396	0.719585404
0.02499512	0.05255117	0.07666400	0.38093819	0.52296535	1.901639479	0.711987405
0.02473226	0.05255569	0.07675526	0.37516290	0.52200898	1.911321395	0.703164935
0.02460455	0.05255200	0.07732163	0.38365109	0.52178389	1.778297546	0.728769331
0.02509066	0.05261650	0.07762045	0.39456675	0.50921688	1.821549742	0.767087562
0.02590464	0.05275848	0.07924781	0.63856620	0.43697414	1.765742251	0.950423443
0.04120601	0.04485608	0.07158517	1.24263613	0.07399875	0.701831299	1.112136112
0.04099071	0.04477351	0.07206272	1.49049201	0.07873031	0.563931902	1.144838668
0.04088534	0.04517792	0.07241225	1.52073151	0.08147321	0.531876026	1.141718089
0.04101653	0.04549138	0.07238797	1.39059031	0.07940472	0.609690956	1.132653066
0.04129829	0.04557832	0.07184925	1.20649805	0.07374113	0.662967249	1.112780159
0.04126568	0.04506332	0.07151625	1.09913960	0.07308462	0.710037763	1.102231905
0.04667977	0.03911787	0.07195386	1.35903251	0.04879582	0.237256296	1.241064854
0.04722036	0.03884915	0.07197069	1.33250332	0.04659539	0.230429262	1.225972093
0.04734736	0.03857633	0.07238644	1.49021894	0.05005536	0.21213126	1.218394361
0.04707136	0.03851704	0.07276049	1.67952442	0.05456738	0.205199004	1.225051322
0.04644953	0.03881919	0.07279786	1.76390864	0.05906708	0.207096825	1.247924315
0.04628208	0.03905497	0.07248130	1.60107986	0.05662349	0.22708455	1.25328727
0.04599129	0.03693938	0.07540606	2.11166726	0.16127658	0.075913595	1.239227507
0.04551815	0.03730773	0.07527822	2.05476985	0.16413233	0.081749669	1.263321876
0.04552866	0.03758498	0.07499003	1.98161741	0.15026908	0.081494296	1.262179006
0.04608084	0.03764204	0.07460097	1.94395890	0.10741010	0.084458345	1.240929192
0.04600967	0.04368083	0.06771228	0.45177573	0.04605644	0.734669176	1.002937802
0.04644205	0.04379662	0.06760193	0.60948661	0.04467769	0.716650117	1.012859921
0.04687850	0.04351686	0.06768687	0.69788312	0.04253246	0.704230662	1.019504282
0.04675412	0.04287615	0.06792221	0.58462587	0.04180203	0.666126396	1.020012296
0.04633252	0.04277477	0.06803507	0.42458075	0.04337692	0.670048746	1.014155159
0.04590307	0.04310773	0.06801051	0.44283726	0.04672363	0.72104318	1.002870187
0.02426337	0.05248705	0.07748046	0.39163085	0.52067875	1.729499516	0.723064128
0.02419448	0.05240313	0.07791197	0.40825740	0.51939200	1.792118702	0.74940519
0.02381980	0.05256320	0.07670210	0.35399188	0.52021112	1.73402977	0.640845413
0.02379394	0.05254672	0.07714786	0.36745996	0.52128196	1.760073334	0.666026169
0.02427720	0.05250486	0.07647686	0.37057161	0.52173870	1.848429151	0.663676108
0.05101357	0.04750893	0.07722607	0.92505916	0.12380865	0.495608239	0.808701177
0.05128278	0.04734245	0.07724692	0.74607501	0.12083638	0.500944977	0.800588906
0.05190043	0.04761703	0.07708596	0.47199724	0.11731003	0.545086441	0.762658266
0.05190116	0.04802863	0.07696257	0.44770621	0.11436907	0.52956705	0.752632451
0.05162708	0.04825358	0.07688385	0.45204667	0.11366354	0.522564786	0.756875742
0.05105014	0.04806851	0.07701340	0.65205685	0.11994589	0.507936891	0.778031252
0.04377601	0.04890734	0.07279877	1.29935539	0.07539637	0.47165387	0.958260317
0.04373103	0.04907920	0.07330225	1.19014463	0.09772250	0.421474987	0.926786763
0.04419066	0.04943886	0.07353249	1.07104372	0.10202586	0.375862396	0.878763664
0.04459471	0.04954116	0.07322428	1.15087642	0.08371277	0.389509076	0.893568536
0.04456190	0.04937794	0.07265581	1.23460072	0.06674080	0.473688632	0.937468976
0.04407458	0.04904140	0.07251628	1.26364619	0.06692170	0.480552298	0.959264872
0.05049042	0.03646111	0.07360904	0.91601785	0.04997849	0.203333961	1.196041696
0.05094921	0.03656084	0.07326440	0.90213940	0.04798242	0.264314089	1.223426542
0.05140793	0.03642225	0.07343271	0.90688153	0.04802062	0.262990262	1.220373748
0.05145886	0.03620595	0.07392225	0.87579887	0.05071255	0.251151948	1.194631859
0.05108127	0.03610890	0.07420184	0.82017439	0.05222909	0.192157893	1.172228675
0.05058919	0.03622473	0.07405090	0.88199358	0.05283955	0.200213153	1.177954848
0.05140265	0.04681675	0.07723235	0.90409076	0.12054912	0.539722186	0.841723682
0.05112696	0.04643799	0.07727655	1.22584466	0.12132614	0.534309939	0.887453013
0.05138285	0.04593625	0.07711398	1.22449774	0.11780545	0.553201835	0.94382034
0.05192224	0.04594345	0.07691628	0.90724526	0.11263237	0.560103502	0.940230385
0.05218069	0.04644993	0.07695088	0.70059922	0.11351461	0.572134054	0.876020284
0.05200243	0.04675221	0.07706773	0.63442401	0.11575558	0.559115207	0.839765664
0.05037160	0.04872196	0.07627926	0.81734009	0.11579632	0.397195622	0.810195598
0.05081302	0.04863863	0.07652024	0.56378040	0.11552606	0.450531544	0.780537632
0.05122530	0.04881542	0.07637112	0.47930926	0.11295491	0.467288619	0.772162548
0.05122746	0.04906122	0.07596973	0.51717565	0.11091897	0.467627541	0.789417363
0.05075175	0.04911612	0.07568605	0.61248382	0.10506052	0.424019519	0.82292794
0.05032669	0.04891459	0.07591747	0.84020637	0.10900140	0.394207343	0.831186151
0.05172640	0.03880731	0.07619794	0.98964111	0.05699647	0.386650711	1.286610458
0.05164734	0.03832062	0.07633679	0.98678559	0.05730193	0.350485936	1.257775323
0.05206507	0.03792584	0.07616238	0.91168132	0.05581607	0.491082742	1.257112117
0.05246046	0.03806382	0.07591696	0.84674260	0.05360381	0.507342666	1.282120223
0.05256515	0.03846845	0.07575297	0.93171052	0.05301306	0.54825303	1.310112367
0.05222939	0.03891346	0.07585219	1.00520803	0.05432092	0.537052973	1.320994163
0.04504723	0.04798388	0.06743454	0.45799188	0.04507064	0.789099469	1.034268022
0.04496614	0.04824470	0.06781891	0.47651150	0.04490818	0.782805828	1.036755926
0.04527611	0.04864632	0.06795666	0.46622638	0.04448188	0.77654096	1.026091646
0.04569052	0.04881299	0.06760136	0.45178355	0.04388311	0.763346629	1.016021406
0.04575042	0.04854681	0.06717977	0.46610616	0.04385221	0.772905401	1.015944158
0.04547191	0.04810765	0.06707698	0.46573197	0.04439265	0.783157772	1.024903457
0.03878109	0.04409562	0.07451103	1.20086029	0.16088621	0.348701361	1.192396017
0.03916379	0.04444549	0.07440934	1.43270723	0.14391814	0.294348101	1.187074116
0.03948681	0.04434471	0.07398234	1.50428385	0.12859258	0.323693905	1.192707993
0.03948134	0.04391666	0.07378325	1.40363670	0.13027439	0.293463175	1.209263846
0.03916029	0.04353692	0.07393973	1.21266703	0.14563281	0.293129969	1.220774769
0.03877531	0.04367273	0.07427342	1.08116960	0.16436735	0.332175563	1.205968491
0.03840496	0.04308301	0.07425591	0.70443866	0.18215593	0.347019302	1.220265808
0.03838373	0.04329727	0.07436607	0.81223740	0.18172137	0.311208944	1.211547877
0.03924895	0.04310758	0.07385342	1.20886247	0.14569501	0.28016425	1.236213934
0.03893494	0.04270864	0.07408628	1.04270239	0.16398793	0.294706276	1.240779937
0.03846658	0.04286567	0.07426465	0.79872270	0.18196586	0.383711045	1.226505395
0.03986597	0.04378144	0.07340049	1.59338468	0.11272936	0.374406677	1.21770202
0.03994902	0.04334068	0.07333379	1.66829728	0.11361549	0.326004003	1.239030646
0.03966341	0.04295629	0.07362095	1.47042389	0.13315362	0.323083195	1.248476811
0.04558348	0.04934374	0.06920211	0.57264059	0.04294009	0.720376057	1.005669741
0.04596087	0.04960964	0.06938088	0.57886244	0.04216367	0.670399534	0.989668029
0.04642574	0.04976938	0.06904528	0.53083756	0.04108245	0.666479445	0.979272292
0.04638349	0.04961247	0.06845469	0.48891852	0.04053373	0.716249178	0.986859254
0.04602028	0.04936178	0.06828235	0.46433269	0.04265778	0.736694506	1.001125908
0.04557662	0.04917545	0.06862593	0.50293204	0.04373956	0.73957615	1.011561996
0.04925475	0.03588971	0.07564037	1.69523763	0.06742510	0.168170182	1.122974499
0.04875594	0.03597754	0.07562587	2.07927609	0.07270641	0.156159652	1.127596296
0.02900477	0.05569205	0.07898472	0.68642990	0.31088999	1.535068295	0.801333072
0.02943453	0.05585082	0.07882605	0.67024085	0.30182291	1.535733348	0.792257525
0.02967927	0.05560235	0.07845861	0.61923663	0.29519897	1.393821886	0.825033967
0.02943641	0.05515842	0.07821485	0.57254654	0.30517739	1.406254292	0.860058227
0.02899911	0.05507704	0.07831620	0.56022105	0.31820835	1.526218822	0.846635721
0.02874313	0.05531383	0.07871426	0.62153179	0.31857123	1.623244438	0.825066987
0.02973188	0.05484023	0.07795981	0.53236337	0.30181702	1.376996484	0.904648311
0.02953769	0.05440655	0.07778497	0.50415854	0.31731404	1.21561946	0.93507155
0.03043610	0.05534180	0.07807612	0.57792871	0.28306925	1.318232812	0.885307295
0.03023793	0.05492577	0.07794147	0.55216370	0.29112535	1.157920464	0.926819972
0.03014487	0.05571141	0.07834058	0.60024343	0.28898537	1.376013253	0.826710102
0.05128443	0.04293489	0.07645237	1.12117100	0.08613692	0.518167584	1.276341525
0.05105928	0.04237157	0.07655523	1.01371747	0.08345623	0.514551644	1.290950395
0.05133714	0.04188320	0.07626187	1.02177999	0.07430963	0.514513376	1.311519268
0.05176128	0.04196777	0.07588916	1.11768063	0.06990513	0.529476672	1.319137717
0.05198864	0.04252672	0.07578165	1.16646159	0.07519632	0.688563043	1.310927888
0.05173588	0.04301533	0.07609867	1.18840168	0.08235712	0.68094564	1.282221641
0.04849865	0.03589145	0.07606743	2.24212826	0.08996055	0.152933369	1.148143902
0.04799065	0.03593029	0.07609320	2.33035966	0.12632129	0.139289363	1.169325231
0.04770611	0.03613234	0.07573804	2.43173231	0.11538076	0.141328727	1.168758033
0.02016824	0.03756248	0.09112944	0.68832997	0.44904989	0.73266523	1.335676467
0.02073993	0.03697276	0.09129545	0.71950727	0.45401270	0.740985435	1.347988922
0.02150415	0.03711904	0.09141501	0.69181451	0.45877928	0.821929378	1.326079231
0.02183598	0.03808682	0.09131445	0.67820384	0.45880503	0.932656483	1.314168497
0.02124925	0.03865978	0.09114924	0.65173842	0.45601638	0.921676728	1.312931014
0.02045536	0.03849011	0.09107576	0.63325788	0.45133557	0.836163535	1.306274614
0.02303025	0.03928941	0.09132176	0.68041023	0.46022304	1.112343834	1.353203162
0.02245685	0.03986344	0.09115483	0.63980711	0.45757449	1.095768559	1.35451205
0.02151481	0.03965572	0.09107655	0.60891651	0.45618521	0.993003245	1.332331281
0.02274482	0.03827071	0.09145018	0.67666902	0.46199498	1.05474072	1.326890838
0.02333121	0.03761285	0.09169447	0.67749490	0.46424693	1.023022756	1.334873929
0.02212054	0.03647618	0.09163872	0.68871445	0.46166570	0.812681083	1.329029004
0.02301403	0.03665091	0.09180140	0.67741917	0.46453950	0.895620528	1.331178875
0.02649040	0.05412467	0.08217900	0.76862280	0.32151322	2.378076401	1.035967732
0.02633835	0.05392012	0.08163801	0.74446385	0.33444871	2.403893819	1.035855886
0.02607158	0.05348134	0.08159681	0.80613439	0.34594837	2.458560422	1.05896499
0.02589110	0.05321812	0.08204180	0.83504059	0.34250760	2.415421896	1.078796738
0.02607289	0.05337430	0.08252144	0.85043568	0.32757107	2.541921686	1.073490934
0.02636755	0.05379112	0.08259045	0.84866045	0.31817090	2.557295662	1.05152266
0.02555242	0.05272825	0.08290647	0.67672711	0.34186591	2.523101733	1.098668138
0.02593405	0.05305605	0.08296144	0.85166820	0.32945852	2.627162118	1.089293598
0.02555780	0.05287534	0.08201335	0.72619895	0.35388863	2.498793618	1.095360221
0.02532746	0.05265767	0.08250376	0.57083701	0.35597741	2.575166863	1.099869931
0.02597355	0.05323967	0.08110479	0.86090247	0.35958540	2.355880453	1.055734874
0.03767593	0.04394011	0.07522876	0.76688946	0.20939918	0.544775147	1.181259403
0.03799145	0.04384394	0.07492784	0.85765046	0.19817950	0.330880911	1.186661995
0.03798804	0.04343435	0.07464143	0.68016795	0.19773779	0.38163366	1.195737485
0.03754666	0.04307583	0.07467065	0.60076248	0.22222000	0.441349496	1.198140442
0.03708629	0.04323345	0.07492206	0.61895040	0.23881621	0.568783234	1.184271219
0.03710257	0.04363294	0.07521027	0.63637190	0.23256560	0.574336664	1.179536882
0.03756915	0.04285281	0.07453716	0.59190061	0.21985391	0.493627203	1.208323687
0.03763124	0.04262927	0.07454770	0.66429874	0.22014610	0.390621014	1.21523976
0.03727700	0.04224435	0.07466644	0.75034850	0.24320189	0.39451281	1.216362056
0.03676619	0.04240331	0.07473079	0.76499596	0.26409521	0.500487473	1.204035055
0.03670633	0.04263280	0.07471110	0.66756307	0.26527504	0.512183308	1.196957176
0.03665985	0.04291636	0.07488000	0.65255310	0.26497162	0.460226452	1.185766557
0.03812685	0.04247325	0.07442519	0.71334596	0.19891181	0.376953854	1.22930258
0.02540506	0.05166512	0.07551910	0.49494087	0.52474679	2.052424294	0.775298995
0.02490926	0.05192662	0.07552249	0.44886928	0.52426910	2.035223319	0.703011852
0.02483278	0.05219151	0.07585513	0.41270062	0.52509715	2.02261376	0.690025132
0.02575125	0.05184160	0.07587203	0.46847101	0.52121864	2.042617876	0.806779889
0.02430858	0.05236321	0.07599655	0.38544972	0.52215619	1.832141195	0.64964151
0.04851736	0.01368919	0.07649405	0.95749370	0.53686582	0.688227838	1.197916282
0.04821333	0.01310395	0.07627448	0.89574159	0.53202412	0.741892956	1.217881058
0.05128249	0.04030001	0.07632242	0.95302816	0.06127736	0.476732744	1.279716727
0.05161515	0.03981291	0.07611779	0.98411464	0.05752869	0.442048001	1.296656083
0.05202372	0.03986813	0.07579965	1.05570583	0.05531622	0.456919556	1.322039107
0.05218850	0.04040625	0.07558447	1.10432785	0.05501710	0.519904484	1.322426128
0.05186334	0.04091075	0.07579409	1.09980612	0.06018559	0.51952878	1.319283
0.05145460	0.04083754	0.07614521	0.99627128	0.06346825	0.50398277	1.306693944
0.02431797	0.00429355	0.07102456	0.46232028	0.59623940	0.908457728	0.847606429
0.02426737	0.00402532	0.07139009	0.50318276	0.59724206	0.936047378	0.839499519
0.02371149	0.00386392	0.07156671	0.51377561	0.60091176	0.933632179	0.827024015
0.02334559	0.00395008	0.07125048	0.46765190	0.60388827	0.944152686	0.827732165
0.02340910	0.00423454	0.07083865	0.42788424	0.60327392	0.946344011	0.834241345
0.02392643	0.00444079	0.07076342	0.43420493	0.59992472	0.948469903	0.849813059
0.03056516	0.05451748	0.07783046	0.59167562	0.28332716	1.033631741	1.004715214
0.03036764	0.05404187	0.07774881	0.58386075	0.29357257	0.935171447	1.053839432
0.02986305	0.05398936	0.07767282	0.52621386	0.31231624	1.013216439	1.012851278
0.03125193	0.05505168	0.07791349	0.72759253	0.26428006	1.200128075	0.974046646
0.03107905	0.05458316	0.07787088	0.73649112	0.27079699	1.102966285	1.033753389
0.03091232	0.05544258	0.07802545	0.61561428	0.27258817	1.326548606	0.893336982
0.03606984	0.04340918	0.07532363	0.74444087	0.29880798	0.647465208	1.178498134
0.03619552	0.04302477	0.07503250	0.72125924	0.29473921	0.600010457	1.181230051
0.03577668	0.04264945	0.07490343	0.74387088	0.32503739	0.693131849	1.186355381
0.03524784	0.04277452	0.07500813	0.79182127	0.34859521	0.73287554	1.18915147
0.03512775	0.04317965	0.07526584	0.84459276	0.34565619	0.635484825	1.18848211
0.03546563	0.04346673	0.07547834	0.80307057	0.32821407	0.668964612	1.182733353
0.03582322	0.04241927	0.07477815	0.73060829	0.32508129	0.636593466	1.194451258
0.03588393	0.04219148	0.07481153	0.87885927	0.32636324	0.517537986	1.199804677
0.03550970	0.04181552	0.07484631	0.97024367	0.34761149	0.507965924	1.195830933
0.03499819	0.04197751	0.07478682	0.92115357	0.36944036	0.715068924	1.20110022
0.03493833	0.04220947	0.07475191	0.78627256	0.37010337	0.797978061	1.201422981
0.03488596	0.04243094	0.07485538	0.81150430	0.36999210	0.874875546	1.195669923
0.03640169	0.04202975	0.07480858	0.89424382	0.29541415	0.493951129	1.202104083
0.04686981	0.01258479	0.07534657	1.22146019	0.51925511	0.782205805	1.253117951
0.04737996	0.01256212	0.07570999	1.02005418	0.52327141	0.77561553	1.250888239
0.04652265	0.01198571	0.07519019	1.21132059	0.51543857	0.769643382	1.274253331
0.04649573	0.05001422	0.07077014	0.70311549	0.04492285	0.543778717	0.969537245
0.04736370	0.05019843	0.07006030	0.63440275	0.04276191	0.584463792	0.963546166
0.04689093	0.05005718	0.06986727	0.61127845	0.04142462	0.60043598	0.965143845
0.04645135	0.04995668	0.07016795	0.64135214	0.04273640	0.628140023	0.969070873
0.02272413	0.00373377	0.07189109	0.56111862	0.61068269	0.89847971	0.817646212
0.02278860	0.00383440	0.07141715	0.47331970	0.61133676	0.953886121	0.813265506
0.02366356	0.00376482	0.07200704	0.62106952	0.60052767	0.929438121	0.826300451
0.02318222	0.00373813	0.07222626	0.67101476	0.60527751	0.897815554	0.825181855
0.03521847	0.04098635	0.07501024	1.34144900	0.37434328	0.40853309	1.198982238
0.03472157	0.04113667	0.07486311	1.27710538	0.38958367	0.546868656	1.201566025
0.03461550	0.04159957	0.07476184	1.03913224	0.39002618	0.736407101	1.200056726
0.03561236	0.04138228	0.07494786	1.21455318	0.34923803	0.48649229	1.201550145
0.03413580	0.04175192	0.07464524	1.01776042	0.40199590	0.787614442	1.204045227
0.03399826	0.04222231	0.07469366	0.92388473	0.40201853	0.833027763	1.205572657
0.03435075	0.04257511	0.07488643	0.87210025	0.38706664	0.831625826	1.19913683
0.05001581	0.03664210	0.07349218	1.02154563	0.04983147	0.20107027	1.193577438
0.04990312	0.03694147	0.07302772	1.01267746	0.04816282	0.201527758	1.202105591
0.05043968	0.03701475	0.07262156	0.91241493	0.04716164	0.261561616	1.224943133
0.05087658	0.03683547	0.07276271	0.90825486	0.04725451	0.264021122	1.232493858
0.04004962	0.04596492	0.07473699	1.53609377	0.12117579	0.204980078	1.177509964
0.04071947	0.04679168	0.07443669	1.08879897	0.11312479	0.341102531	1.149995306
0.04060250	0.04628647	0.07408513	1.28129675	0.10417601	0.350066765	1.153966144
0.04030679	0.04594782	0.07423086	1.47294128	0.10881757	0.340539698	1.161490896
0.04104248	0.04716083	0.07427144	0.88730912	0.11040973	0.311357562	1.132391997
0.04111778	0.04765199	0.07462373	0.69311409	0.12692422	0.250071403	1.119216971
0.04527942	0.04482145	0.06735513	0.45553336	0.04886983	0.816833542	0.997987873
0.04534877	0.04539569	0.06708915	0.45450280	0.04874860	0.828744298	1.009047115
0.04579571	0.04550756	0.06695103	0.61378010	0.04609096	0.822228944	1.00942996
0.04618959	0.04523445	0.06701961	0.71251768	0.04529007	0.780686337	1.013693955
0.04611745	0.04466500	0.06726229	0.62147282	0.04581739	0.751133196	1.00971828
0.04567496	0.04454066	0.06738104	0.46213159	0.04692919	0.757618805	0.999808836
0.04853468	0.03730923	0.07334412	1.42248320	0.05272394	0.17903206	1.194921251
0.04798581	0.03730937	0.07373618	1.58467264	0.05874407	0.147680344	1.190273972
0.04757784	0.03763082	0.07359993	1.67593782	0.06080187	0.122825503	1.207429439
0.04751777	0.03792232	0.07325970	1.62886582	0.05702923	0.125481266	1.214739153
0.04806386	0.03798007	0.07271894	1.44784783	0.04900671	0.133109204	1.207126353
0.04841708	0.03775371	0.07277203	1.33394760	0.04895795	0.183355044	1.205732693
0.04817723	0.01828517	0.07576301	1.24257567	0.55938626	0.447173996	1.180964103
0.04890127	0.01796267	0.07680879	1.39083826	0.56633126	0.426955839	1.157740233
0.04870995	0.01752508	0.07653470	1.35156631	0.56076733	0.443363408	1.16010119
0.04837684	0.01758265	0.07602757	1.23586604	0.55707316	0.453401253	1.170035708
0.04938574	0.01730583	0.07751052	1.41464728	0.56751808	0.42731702	1.147539742
0.04928041	0.01790627	0.07732596	1.38040500	0.57082459	0.421319231	1.148424823
0.04951784	0.01831508	0.07757488	1.26775269	0.57665190	0.367282804	1.151886282
0.02454266	0.00382410	0.07208935	0.65406549	0.59312082	0.881060868	0.841145767
0.02397257	0.00377151	0.07226776	0.70253914	0.59815988	0.927802112	0.832402985
0.02462543	0.00394833	0.07172882	0.56517036	0.59223725	0.905076549	0.845120248
0.02519875	0.00438967	0.07125955	0.53876401	0.58937924	0.953053011	0.870299804
0.02511180	0.00410493	0.07163437	0.58449627	0.58975612	0.92416546	0.857862428
0.02478523	0.00454341	0.07093775	0.47866932	0.59035347	0.917731806	0.862829926
0.04486691	0.01077595	0.07418119	1.44081442	0.50426082	0.892882098	1.332618194
0.04521767	0.01137023	0.07427353	1.42841815	0.50713139	0.877836279	1.321933514
0.04569749	0.01137043	0.07468042	1.36302779	0.50870117	0.833949807	1.31142401
0.02665590	0.05408617	0.08017572	0.67148872	0.35480346	2.09267082	0.932840589
0.02653427	0.05376621	0.07983506	0.66850416	0.37711899	1.995436124	0.930769599
0.02622307	0.05326065	0.07990742	0.74492239	0.39501356	1.898641683	0.980654181
0.02609834	0.05313418	0.08018012	0.83881800	0.38794397	2.038675595	1.011174546
0.02616609	0.05341728	0.08069417	0.81532580	0.36621389	2.255285899	1.020776119
0.02648297	0.05395493	0.08066864	0.72660807	0.35075665	2.222552764	0.979465219
0.02618642	0.05311180	0.07943987	0.69478831	0.41968766	1.64165995	0.952173581
0.02101285	0.03101485	0.09186007	0.95346816	0.45608789	0.473218813	1.257863778
0.02156121	0.03022551	0.09207083	0.99085289	0.46088198	0.499286417	1.259350004
0.02266316	0.03036698	0.09245811	0.92036369	0.47231906	0.550002741	1.25194074
0.02299465	0.03119550	0.09251505	0.85795317	0.47359172	0.563559306	1.257112634
0.02231008	0.03211543	0.09222750	0.83686425	0.46506086	0.597461644	1.250608198
0.02142300	0.03195229	0.09196474	0.86863092	0.45857554	0.577246607	1.242565966
0.02433095	0.03235417	0.09280797	0.81176929	0.48065213	0.646083051	1.256981155
0.02362573	0.03322799	0.09248732	0.78815736	0.47169900	0.606820495	1.269265541
0.02270612	0.03300066	0.09225950	0.79033981	0.46748608	0.566892865	1.262210602
0.02402364	0.03147012	0.09281933	0.83295970	0.48152024	0.653341475	1.261683603
0.04723922	0.02263736	0.07491280	0.97724212	0.57326092	0.326882143	1.278973154
0.04681505	0.02297804	0.07459433	1.04129218	0.57172068	0.327657834	1.27998968
0.04668463	0.02355165	0.07470694	1.16819924	0.57402404	0.321933333	1.29425045
0.04703442	0.02391517	0.07522387	1.20058365	0.58076611	0.310632735	1.302961215
0.04749122	0.02360555	0.07556450	1.11598119	0.58358421	0.303898447	1.295869856
0.04763479	0.02304213	0.07549755	1.02041800	0.58157614	0.309257511	1.283848406
0.04827635	0.02378670	0.07636052	0.99325661	0.59802467	0.278083002	1.280205399
0.04780555	0.02399575	0.07598802	1.07832391	0.59222994	0.284634063	1.29179943
0.04767575	0.02459769	0.07600569	1.03792732	0.59484443	0.27806526	1.296974591
0.02362940	0.03590758	0.09206704	0.70459548	0.46671252	0.872359817	1.334946438
0.02173367	0.03552122	0.09169406	0.71876498	0.45954602	0.708185856	1.341017074
0.02240780	0.03478019	0.09195473	0.73089531	0.46347889	0.637116541	1.315535882
0.02329702	0.03496734	0.09214231	0.72785893	0.46605598	0.63586726	1.317041603
0.02395212	0.03415375	0.09243894	0.76450784	0.47100852	0.616341257	1.290755185
0.02198820	0.03384756	0.09196779	0.76848014	0.46062546	0.584870841	1.279180999
0.04349664	0.01021180	0.07329089	1.32366822	0.50026841	0.988905463	1.314410349
0.04398910	0.01021224	0.07372326	1.45607390	0.50118057	0.963300309	1.324871077
0.04306610	0.00967391	0.07329717	1.36445903	0.49850448	1.000209548	1.301236226
0.03878732	0.00794719	0.07241313	1.15104759	0.48736925	1.078420822	1.195485125
0.03767529	0.00760615	0.07242315	1.13353540	0.48514196	1.04721517	1.17525688
0.03811295	0.00802996	0.07220738	1.09804130	0.48649749	1.075572243	1.191240107
0.03590750	0.00738936	0.07223184	1.02874999	0.48705286	1.035604463	1.161817507
0.03656772	0.00729547	0.07242820	1.10462705	0.48519376	1.037037178	1.163605435
0.03546922	0.00697642	0.07242557	1.05805797	0.48988368	1.02027932	1.149635113
0.03374540	0.00674049	0.07223409	0.97784099	0.50354229	1.059239016	1.135984402
0.03437911	0.00664516	0.07242878	1.03332614	0.49747013	1.073541454	1.147030679
0.03329178	0.00631275	0.07243770	1.05965255	0.51153090	1.055242836	1.123228535
0.03111999	0.00564221	0.07238195	1.11312114	0.53848217	1.094211314	1.043337539
0.03155941	0.00606901	0.07219186	1.04608954	0.53139356	1.080261633	1.068814084
0.03220300	0.00598475	0.07242650	1.10947352	0.52495666	1.085032423	1.077277327
0.02556986	0.00383089	0.07281966	0.92293159	0.58534734	0.915556561	0.86127237
0.02609177	0.00385996	0.07291652	0.94563923	0.58232736	0.938181937	0.854967891
0.02520128	0.00375611	0.07338486	1.16719654	0.58836979	0.864986155	0.849317336
0.05192302	0.03614077	0.07410698	0.89162004	0.05092399	0.25876623	1.176840621
0.05196293	0.03600017	0.07470561	0.86302008	0.05234941	0.260946757	1.132609168
0.05173088	0.03594895	0.07483685	0.74052580	0.05268288	0.258023683	1.126769755
0.05113529	0.03596355	0.07456564	0.73072284	0.05327196	0.191529548	1.145498541
0.05104742	0.04442967	0.07695515	1.30133840	0.10766064	0.523434452	1.111587128
0.05128989	0.04397617	0.07668532	1.23088542	0.09936593	0.520466411	1.187131835
0.05177416	0.04403538	0.07637698	1.16142445	0.09665379	0.557135505	1.19279126
0.05207977	0.04459152	0.07639220	1.06342713	0.10227001	0.557458132	1.119689031
0.05184790	0.04501501	0.07666250	1.08497806	0.10801929	0.54899547	1.058246958
0.05133114	0.04498348	0.07691701	1.30290866	0.11059564	0.533140473	1.057625688
0.04754954	0.04992575	0.07257621	1.01627908	0.05984357	0.379302929	1.023084188
0.04809382	0.04989471	0.07279348	1.03089408	0.06163518	0.408459276	1.012518543
0.04853753	0.05003969	0.07254817	0.80218729	0.06014377	0.416964299	1.003764952
0.04848190	0.05024012	0.07188421	0.71813188	0.05381275	0.427486819	1.005358517
0.04984731	0.04911509	0.07518619	1.08063729	0.10134547	0.403236864	0.898969326
0.05024250	0.04928400	0.07495571	0.79897080	0.09861911	0.440734224	0.895265207
0.05023342	0.04948078	0.07444920	0.77513897	0.09020426	0.441282015	0.935698227
0.04968685	0.04949589	0.07417765	0.88587059	0.08590575	0.403730009	0.970595056
0.05080069	0.03585104	0.07494202	0.68877764	0.05471397	0.19113013	1.118302763
0.01968331	0.01427296	0.09196382	1.57410222	0.47879103	0.388677542	1.234920712
0.02060978	0.01479441	0.09238360	1.39278587	0.49316518	0.391923989	1.237143309
0.01992449	0.01480413	0.09223861	1.25611943	0.48488758	0.403333597	1.239586571
0.02245050	0.01578399	0.09311040	1.36090371	0.52493269	0.518447575	1.191714198
0.02181679	0.01581281	0.09299301	1.19318585	0.51684148	0.509190526	1.209777263
0.02153522	0.01529546	0.09275112	1.36271968	0.50922614	0.456396368	1.220785064
0.02368844	0.01678536	0.09368707	1.27686606	0.54887746	0.614952038	1.155303345
0.02337159	0.01626407	0.09345645	1.45217246	0.54106012	0.586112106	1.167397686
0.02431028	0.01672161	0.09379769	1.42244160	0.55894016	0.669604024	1.142063728
0.02996185	0.05308519	0.07756056	0.58680408	0.31756882	1.033406808	1.129051708
0.02964618	0.05351217	0.07756522	0.53968990	0.32340362	1.110228319	1.05173667
0.03068332	0.05362921	0.07774506	0.68693645	0.28578909	0.864058173	1.126471727
0.03048900	0.05314914	0.07766338	0.65845845	0.29685989	0.938069591	1.161822325
0.02915431	0.05347814	0.07747688	0.51528047	0.34292766	1.186479249	1.00456425
0.03332660	0.04284239	0.07479608	0.99908084	0.41359207	0.750846633	1.21600063
0.03366776	0.04314532	0.07510377	0.91501102	0.39669348	0.794237977	1.212284253
0.03421297	0.04299029	0.07510307	0.86987153	0.38485794	0.832361227	1.200874694
0.03348183	0.04237813	0.07461494	1.01625966	0.41391928	0.803834668	1.211432985
0.03376105	0.04137034	0.07452803	1.26900803	0.41445993	0.656094786	1.208626391
0.03326315	0.04156172	0.07432136	1.36383174	0.42212468	0.699759056	1.218783869
0.03315965	0.04205206	0.07437189	1.19437391	0.42239117	0.788806213	1.221201328
0.03041707	0.05880208	0.08289364	0.42032883	0.26402329	1.613846545	0.73408862
0.03012847	0.05861701	0.08339795	0.44526806	0.26600174	1.810027028	0.75199005
0.03041228	0.05872382	0.08394530	0.47186361	0.25997746	1.84424144	0.78358236
0.03089143	0.05901138	0.08397202	0.45895944	0.25110574	1.739834778	0.799832733
0.03118425	0.05918166	0.08346608	0.45231001	0.24590126	1.64832195	0.795790393
0.03092530	0.05904093	0.08291664	0.43893044	0.25219906	1.616638759	0.762913302
0.03173935	0.05945797	0.08448944	0.52299330	0.23352047	1.649153645	0.841986266
0.03116893	0.05910208	0.08449572	0.50172892	0.24656983	1.750248412	0.82458387
0.03103108	0.05895656	0.08485050	0.54689290	0.24999858	1.842878398	0.825011087
0.03017298	0.05841003	0.08448302	0.55600171	0.26328740	1.865639608	0.80674273
0.03048220	0.05851173	0.08492047	0.58412731	0.25813772	1.884347561	0.818771422
0.03705001	0.04142254	0.07493044	0.95411231	0.26326741	0.299097203	1.220641382
0.03652213	0.04157477	0.07490975	1.02854766	0.29168637	0.359235117	1.212134768
0.03741292	0.04180136	0.07475030	0.84204350	0.24109172	0.329719687	1.222502883
0.04152088	0.00921362	0.07251431	1.13771144	0.49544435	1.07139279	1.271459447
0.04208561	0.00917726	0.07291479	1.26275950	0.49641840	1.038898208	1.27101034
0.04103299	0.00874619	0.07260835	1.20870864	0.49344772	1.074808952	1.24880667
0.03879052	0.04190208	0.07440051	0.98964109	0.18367611	0.293350989	1.252329474
0.03827411	0.04204107	0.07449572	0.84619102	0.20019908	0.320217579	1.23966071
0.03909153	0.04228325	0.07413346	1.11517974	0.16218847	0.2952665	1.254607868
0.02945718	0.00527549	0.07213366	0.97941552	0.55463011	1.015624375	0.970484309
0.03006196	0.00524829	0.07236318	1.07526978	0.55132541	1.013382023	0.988253281
0.02903048	0.00483520	0.07240865	1.05330919	0.56143816	1.022475735	0.944629133
0.03486707	0.06103767	0.07967478	1.73483936	0.15789607	0.992887057	0.803218955
0.03454629	0.06022972	0.07924441	1.33459933	0.17101716	0.983782079	0.788600836
0.03465866	0.06072234	0.07973725	1.67687854	0.16256332	0.9988197	0.805091363
0.03593842	0.06076860	0.07844092	1.22331803	0.15513745	0.809801842	0.815349389
0.04637390	0.04978573	0.07300992	1.14433693	0.06595943	0.343517091	0.979813094
0.04593829	0.04980438	0.07268187	1.06105165	0.06222942	0.352255038	0.974256256
0.04554145	0.04972852	0.07279759	1.16190173	0.06625487	0.399022077	0.952804619
0.04538820	0.04970771	0.07330076	1.18468509	0.08104648	0.333606936	0.912541893
0.04595773	0.04970698	0.07362352	1.21102894	0.08314369	0.340125302	0.91233343
0.04634505	0.04969617	0.07343953	1.27364016	0.07345732	0.344686383	0.948279642
0.02419852	0.05046494	0.08793961	0.29494597	0.43075282	2.470320271	1.032486667
0.02359734	0.05011552	0.08810918	0.30802984	0.44618454	2.303100941	0.99700952
0.02479667	0.05008698	0.08875015	0.33321778	0.40233134	2.460173077	1.049110453
0.02479489	0.05038326	0.08837152	0.30873096	0.40616072	2.477538977	1.052018181
0.02548298	0.05002546	0.08918278	0.35746352	0.38347804	2.473355442	1.060222471
0.02553929	0.04954243	0.08963842	0.38197947	0.38706044	2.446750434	1.070279114
0.02362801	0.00375560	0.07356062	1.14996740	0.59907780	0.857008177	0.832947358
0.02424970	0.00375167	0.07375406	1.33440273	0.59389970	0.871656475	0.850333911
0.02315029	0.00378538	0.07403240	1.26828607	0.60183644	0.848656601	0.848932393
0.02741692	0.05468345	0.07917318	0.54305969	0.34751907	1.611842706	0.829555529
0.02687702	0.05409173	0.07908015	0.45816802	0.37447246	1.8564446	0.844657819
0.02711306	0.05442175	0.07930706	0.55320487	0.35835194	1.698507542	0.848729951
0.04182464	0.03283758	0.07758486	1.95885531	0.47507804	0.077822028	1.376354451
0.04202778	0.03326847	0.07782117	1.88353283	0.46490585	0.077913747	1.361641315
0.04251547	0.03329939	0.07790849	1.96052800	0.47462746	0.082714387	1.366709445
0.04281230	0.03293462	0.07783309	2.07549675	0.48728279	0.084768709	1.384664823
0.04263491	0.03250572	0.07761279	2.04194895	0.49462970	0.082150126	1.377710978
0.04208787	0.03249383	0.07746648	1.99566918	0.48947134	0.079568046	1.372720899
0.04358476	0.03270630	0.07789376	2.18100766	0.50442346	0.08221313	1.402168046
0.04332675	0.03298771	0.07792461	2.14617225	0.49015365	0.084030705	1.391030143
0.04297698	0.02955320	0.07545996	1.43306452	0.55014744	0.18099606	1.337587171
0.04287909	0.03012486	0.07595881	1.56172057	0.54153624	0.162852638	1.350400646
0.04341598	0.03020829	0.07632728	1.61196838	0.54648855	0.107653607	1.359527974
0.04384400	0.02996406	0.07635593	1.55478071	0.55382380	0.105163625	1.359397015
0.04398432	0.02943754	0.07592146	1.38481623	0.56155664	0.142074136	1.342338792
0.04352834	0.02926240	0.07547034	1.31482053	0.55878530	0.215412814	1.335142704
0.04431845	0.03010374	0.07682648	1.63294337	0.55669194	0.102578343	1.369833578
0.04484431	0.02962234	0.07679167	1.56493912	0.56693651	0.093904688	1.35735999
0.04430656	0.03040107	0.07707497	1.74597573	0.55183588	0.093858724	1.377837458
0.02563741	0.01776620	0.09441357	1.13796719	0.58599730	0.769207601	1.092712153
0.02527433	0.01716933	0.09414385	1.36438343	0.57664077	0.734297648	1.106794313
0.02626936	0.01765372	0.09446672	1.10859828	0.59607328	0.777382497	1.066834175
0.02840643	0.05296188	0.07722300	0.49549518	0.39312990	1.358650631	0.98723498
0.02811679	0.05257415	0.07705113	0.48996300	0.41997351	1.373094498	0.997900942
0.02818852	0.05335505	0.07730304	0.43064103	0.39057295	1.466575569	0.910322974
0.02746970	0.00442172	0.07228911	0.81244932	0.57277523	1.011700087	0.896490696
0.02802528	0.00445025	0.07248976	0.93470779	0.56945924	1.015758714	0.90446233
0.02706363	0.00409246	0.07267684	0.86626134	0.57595103	0.929770214	0.864915832
0.01745271	0.01308324	0.09048679	1.97830814	0.44873041	0.112142355	1.180636057
0.01740492	0.01250799	0.09006085	2.27810686	0.44576151	0.10927926	1.196578244
0.01801321	0.01313576	0.09080629	2.14088625	0.45306472	0.110720876	1.179717861
0.02121492	0.04687275	0.08918728	0.57496596	0.46350406	1.635986912	1.104422459
0.02270004	0.04660745	0.08977176	0.62999723	0.44511258	1.71587298	1.142886278
0.02264201	0.04720025	0.08954670	0.57688764	0.44921719	1.773345077	1.095692284
0.02207405	0.04749144	0.08924388	0.53654452	0.45847523	1.77880965	1.065771328
0.02344274	0.04628661	0.09013335	0.64888903	0.43388864	1.758932734	1.16684096
0.02387603	0.04669765	0.09017044	0.62863130	0.42748624	1.874346773	1.140571342
0.02347457	0.04558050	0.09035272	0.64443361	0.43298086	1.742897259	1.211460856
0.03441733	0.06060975	0.08024318	1.75091932	0.16405865	1.090755919	0.820996717
0.03454919	0.06099583	0.08066129	1.93788869	0.15761962	1.036466297	0.830830415
0.03479150	0.06146933	0.08052941	1.89004384	0.15197329	1.058658604	0.823738204
0.03488717	0.06154547	0.08024430	1.75937008	0.15085036	1.050252864	0.812390064
0.03503579	0.06232158	0.08094532	1.58861300	0.14421652	1.040556329	0.8344546
0.03484787	0.06178021	0.08095557	1.85312686	0.14834931	1.044970445	0.837593122
0.03471238	0.06155834	0.08148513	2.02420930	0.14934887	1.055786718	0.858410889
0.04509849	0.03680179	0.07598035	2.18230252	0.21497860	0.085013438	1.285789811
0.04426512	0.03746402	0.07584775	2.28965426	0.21784171	0.083800503	1.297827138
0.04456033	0.03754959	0.07559408	2.15903392	0.19400493	0.084682364	1.290194855
0.04507456	0.03718783	0.07563529	2.12859711	0.19303827	0.084316389	1.278087017
0.03439973	0.05615363	0.07738913	0.61478164	0.21104468	0.971567498	0.86223349
0.03444074	0.05676210	0.07746352	0.54948619	0.20865958	0.988052759	0.798025374
0.03535827	0.05644596	0.07722560	0.52399816	0.20585543	0.838646932	0.827331605
0.03509808	0.05598425	0.07717250	0.56967404	0.20921280	0.909949283	0.8658803
0.03475523	0.05588461	0.07725924	0.62955676	0.21139898	0.901419566	0.884893434
0.03588995	0.05638693	0.07708891	0.50222821	0.20466975	0.861603407	0.842881648
0.03622984	0.05666136	0.07715955	0.49009837	0.20187714	0.855496623	0.852435686
0.03714409	0.04909359	0.07769012	1.81508740	0.20561247	0.661067679	1.194726103
0.03676253	0.04943833	0.07761784	1.79563106	0.20566230	0.689925836	1.199482094
0.03777868	0.04983767	0.07722963	1.12374832	0.20092591	0.676207289	1.185155927
0.03819147	0.05025558	0.07696942	0.94301178	0.20013168	0.721106787	1.162975534
0.04831439	0.04574765	0.08431028	1.29547859	1.11670836	1.133111275	0.777257018
0.04811315	0.04567347	0.08418537	1.19569049	1.08090810	1.14505869	0.748841713
0.04774522	0.04588470	0.08400409	1.07839627	1.04479356	1.05564516	0.701163782
0.04763179	0.04621278	0.08404644	1.10006604	1.04836093	1.041940834	0.691723964
0.03396541	0.05994313	0.07998524	1.20012019	0.17841601	1.221414759	0.808189545
0.03422905	0.05991834	0.07937983	1.09711863	0.17861477	1.055558063	0.787830559
0.03398715	0.05953871	0.07911429	0.77527060	0.18643416	1.05525869	0.773478407
0.03351252	0.05927141	0.07934299	0.62712921	0.19624440	1.183915936	0.773228633
0.03342619	0.05939620	0.07980425	0.69648694	0.19668790	1.339219102	0.792593221
0.03367336	0.05967768	0.08008301	0.93940155	0.18687316	1.336397873	0.810412074
0.03377545	0.05882746	0.07849645	0.50075886	0.20027178	1.104880288	0.748626268
0.03334475	0.05878705	0.07876757	0.46565977	0.20592534	1.220304359	0.745391938
0.03326881	0.05899271	0.07914266	0.49589397	0.20359509	1.186143007	0.755264362
0.03417283	0.05930776	0.07863883	0.64600168	0.18869623	1.040227005	0.762697556
0.04677760	0.04959818	0.07367375	1.36191654	0.07629802	0.295519529	0.94807239
0.04591106	0.04968184	0.07420295	1.09119625	0.10097157	0.275409605	0.84815863
0.04631667	0.04955052	0.07443970	1.14417697	0.10277109	0.280311424	0.843048406
0.04674174	0.04946871	0.07424337	1.35101199	0.09184157	0.278217242	0.889955612
0.03506295	0.03739632	0.07496233	2.25115986	0.41018841	0.237538593	1.198422772
0.03466259	0.03759491	0.07464987	2.27804989	0.41644572	0.296135144	1.202369768
0.03444879	0.03812551	0.07474498	2.38197564	0.41591076	0.288572944	1.200222975
0.03473785	0.03847031	0.07514752	2.40526130	0.40577709	0.264807682	1.192076687
0.03516318	0.03825029	0.07541609	2.30466551	0.39619469	0.196600954	1.18943361
0.03532560	0.03775213	0.07538929	2.24255723	0.39689890	0.200424989	1.202159498
0.03571624	0.03757688	0.07565077	2.11276967	0.38944638	0.183314133	1.209020917
0.03551433	0.03861681	0.07567532	2.14848124	0.38410616	0.169757222	1.195143427
0.03598985	0.03836751	0.07591268	1.88841521	0.37250016	0.163051761	1.193848297
0.03603141	0.03788465	0.07593270	1.91128300	0.37614143	0.159341985	1.193597104
0.03550377	0.03905765	0.07561620	2.05948968	0.38094079	0.235925684	1.193032713
0.03463391	0.03906447	0.07516291	2.35542789	0.40312296	0.288145694	1.188062518
0.03506378	0.03936312	0.07539535	2.18068787	0.39043357	0.250118697	1.192958305
0.04111366	0.03659587	0.07765790	1.53167508	0.30246928	0.072911825	1.299942988
0.04137039	0.03612725	0.07776698	1.38059148	0.32547155	0.068306528	1.31353579
0.04109000	0.03567937	0.07785681	1.11901615	0.34284150	0.074406858	1.313482322
0.04057102	0.03571595	0.07782713	1.12358668	0.33930670	0.079860103	1.298771558
0.04032122	0.03616976	0.07780262	1.28435945	0.31875476	0.076832788	1.288308958
0.04059266	0.03663360	0.07771867	1.46734738	0.29419254	0.073462273	1.286073886
0.03979901	0.03531096	0.07764117	1.33917378	0.36188806	0.074814639	1.279498158
0.03955534	0.03571884	0.07767754	1.46515828	0.34120053	0.077795814	1.275367701
0.03978877	0.03617164	0.07776523	1.43372621	0.32129560	0.077353246	1.273422533
0.04029158	0.03528513	0.07775632	1.19719172	0.35942526	0.075364359	1.301678862
0.04105660	0.03482942	0.07792493	1.28997667	0.38044533	0.065985003	1.317058501
0.04050852	0.03484896	0.07776004	1.32013433	0.37820293	0.075533508	1.312033462
0.04128892	0.03529920	0.07792203	1.15682182	0.36100278	0.07629329	1.31913269
0.04791994	0.03825911	0.07240333	1.37793884	0.04799670	0.219753278	1.20646445
0.04818115	0.03837852	0.07192074	1.15535330	0.04467742	0.229112211	1.205194379
0.04870613	0.03822687	0.07171947	0.99353028	0.04318779	0.259483623	1.197925932
0.02640310	0.05230090	0.07648274	0.39308020	0.49876687	1.766711479	0.828539183
0.03045925	0.05831932	0.08543936	0.63995702	0.25966812	1.969082316	0.823493559
0.02976058	0.05804601	0.08447056	0.60912193	0.26765906	2.00791974	0.819104762
0.02485659	0.05243134	0.08246385	0.37408640	0.37857850	2.624457383	1.094840469
0.02458773	0.05241649	0.08203234	0.30451175	0.39509946	2.418749559	1.090813283
0.02860837	0.05576002	0.08542018	0.89580564	0.27633560	2.295072733	0.897544296
0.02395458	0.00490411	0.07046988	0.42907918	0.59878892	0.955738022	0.855508918
0.02448057	0.00514003	0.07049050	0.44499615	0.59133983	0.95694977	0.869102962
0.02482673	0.00492238	0.07068501	0.46679247	0.58966318	0.956660539	0.87922572
0.03622841	0.05850969	0.07779046	0.54053712	0.18082565	0.774691691	0.839889727
0.04381972	0.03761941	0.07598249	2.43200510	0.22210461	0.089030561	1.301402617
0.04247069	0.03040975	0.07601122	1.65945228	0.53263899	0.158344281	1.35200033
0.04806798	0.01968704	0.07554208	1.09549367	0.56610060	0.391488647	1.210319259
0.02689616	0.02038266	0.09485953	0.69023504	0.60108279	0.891354078	1.067363741
0.02714249	0.01995915	0.09487986	0.76849547	0.60583784	0.880509189	1.048031779
0.04278026	0.03677204	0.07713470	2.49054307	0.30682637	0.08710724	1.325851229
0.04288131	0.03601406	0.07748745	2.17767822	0.33632951	0.085176508	1.338757534
0.04262871	0.03637898	0.07739893	2.26492719	0.32232172	0.090604544	1.33274271
0.02831549	0.05515631	0.07885072	0.59371236	0.32552859	1.647046409	0.824993415
0.04735838	0.02198536	0.07483912	0.90822440	0.56990653	0.331999617	1.27194218
0.02581988	0.05148850	0.08697558	0.35278387	0.35699575	2.699639567	1.103597836
0.04274285	0.04673226	0.06981685	0.68900328	0.05718368	0.787551134	1.069864858
0.04277648	0.04649435	0.06939360	0.58959323	0.05659056	0.825873645	1.06227442
0.04249671	0.04591900	0.06937247	0.53947947	0.05892015	0.835020474	1.040537863
0.04229617	0.04581126	0.06966282	0.57231142	0.06019182	0.826518945	1.036007579
0.04219826	0.04608509	0.07013743	0.67452392	0.06084478	0.807822486	1.053128541
0.04245762	0.04654475	0.07019886	0.74057901	0.05921850	0.784371016	1.068559233
0.02394760	0.05237575	0.08018282	0.27534768	0.46632225	1.83128585	0.920570639
0.03291931	0.05951672	0.08149463	0.63285277	0.20482837	1.395635993	0.830473819
0.02688325	0.05245978	0.08584904	1.07515639	0.31139253	2.784916681	1.15248372
0.02725636	0.05284561	0.08580865	1.30375716	0.30349950	2.727305678	1.142504985
0.03416467	0.06028456	0.08033323	1.51517546	0.17187902	1.213720533	0.824337782
0.05133640	0.03815727	0.07653991	1.01356623	0.05950998	0.339339452	1.218472983
0.05127428	0.03748271	0.07659610	1.03795150	0.05975936	0.249294642	1.179043924
0.05160074	0.03723303	0.07643866	0.97025549	0.05824030	0.312614091	1.188195805
0.05200325	0.03747003	0.07625309	0.87557473	0.05620901	0.481956487	1.219096419
0.04311806	0.04636827	0.06869473	0.51755054	0.05457993	0.892953207	1.055648072
0.04293212	0.04580737	0.06870684	0.49021763	0.05637810	0.911750088	1.036583685
0.04264180	0.04567169	0.06903619	0.50897090	0.05836890	0.92659739	1.030645247
0.04306887	0.04661632	0.06900473	0.58411946	0.05410599	0.831155144	1.0643188
0.03463506	0.05523660	0.07721998	0.71357061	0.21326117	0.877240884	0.984610299
0.02620534	0.05161427	0.07594085	0.50058654	0.51685823	1.997032085	0.88577271
0.02655218	0.05185479	0.07624891	0.45209583	0.50329517	1.858596672	0.897456722
0.03845185	0.04418478	0.07487995	1.11373824	0.17513036	0.346711087	1.187212067
0.02414101	0.00586685	0.07025981	0.45999205	0.59310796	0.958733961	0.875845224
0.02449478	0.00565036	0.07034425	0.45630594	0.59044692	1.000992073	0.88210212
0.02362835	0.00510079	0.07034133	0.42675579	0.60020952	1.008248704	0.853805718
0.02364284	0.00562550	0.07023121	0.44810499	0.59951220	0.97564966	0.864532811
0.03125863	0.05909442	0.08243145	0.46551016	0.24804367	1.563480403	0.765178037
0.04559849	0.04397423	0.06767634	0.45720152	0.04757325	0.746056109	0.995973694
0.04549045	0.04303566	0.06819718	0.48943036	0.04779445	0.723762508	0.995848092
0.04511303	0.04335993	0.06819215	0.53727112	0.04979624	0.750632288	0.985419682
0.04517800	0.04389076	0.06786255	0.49630347	0.04964155	0.787667983	0.985108424
0.02639847	0.05344690	0.07909445	0.53702571	0.41217193	1.635952182	0.890190443
0.02661442	0.05381732	0.07928444	0.53280559	0.38351895	1.93206652	0.875357191
0.04450241	0.04500951	0.06760170	0.49675537	0.05136957	0.874764982	1.00351613
0.04486177	0.04472952	0.06755199	0.47923759	0.05011994	0.842057493	0.995547543
0.04482336	0.04416705	0.06786828	0.52403256	0.05054960	0.820645637	0.984599476
0.04440619	0.04411078	0.06811764	0.59665713	0.05305861	0.824600498	0.982283821
0.04414293	0.04432170	0.06815487	0.59577381	0.05381758	0.833219716	0.983681947
0.04415528	0.04492286	0.06784174	0.53909662	0.05220631	0.886710865	0.998743811
0.03685972	0.04375102	0.07543971	0.65487279	0.24728665	0.585545561	1.176993557
0.03630824	0.04364978	0.07550129	0.69778488	0.28262639	0.640207921	1.178284968
0.02519666	0.02370316	0.09396197	0.76191666	0.55453032	0.859607392	1.147133553
0.02563005	0.02312614	0.09420567	0.71578528	0.56494052	0.895319804	1.130309911
0.02586182	0.02456627	0.09399261	0.84578482	0.55423455	0.885508445	1.141431151
0.02531849	0.02428127	0.09388828	0.83907225	0.55053136	0.855176193	1.150440312
0.02724213	0.02526010	0.09414317	0.86641689	0.56210472	0.96465565	1.124299805
0.03957067	0.04214011	0.07395840	1.40754903	0.14976518	0.319212834	1.266636175
0.03983304	0.04251425	0.07364863	1.61319158	0.13195148	0.353876912	1.264050967
0.04816387	0.01704612	0.07568986	1.09671913	0.54955327	0.516730185	1.18515622
0.04831332	0.01649982	0.07590465	1.09059229	0.54746080	0.523735456	1.18177974
0.04965800	0.04974153	0.07363427	0.79134250	0.07939382	0.4065829	0.971831813
0.04911720	0.04977071	0.07338285	0.86835173	0.07171276	0.39608295	0.985790921
0.04862179	0.04957179	0.07367756	1.18931953	0.07472415	0.382585162	0.994914328
0.03456919	0.04329760	0.07535329	0.84500554	0.36554642	0.646992468	1.193262514
0.03432142	0.04073296	0.07483194	1.58818424	0.40369449	0.469053277	1.199156823
0.03384797	0.04087662	0.07460891	1.60877059	0.41500324	0.648108575	1.200545444
0.04771678	0.01314167	0.07588540	1.05099143	0.52773051	0.759559164	1.222238475
0.03119878	0.05369795	0.07780310	0.85071907	0.26974445	0.867295344	1.146922021
0.03139333	0.05419850	0.07784923	0.88768843	0.26501472	0.955646257	1.102934901
0.02079932	0.03279841	0.09172232	0.85328805	0.45315795	0.537260574	1.259456651
0.02121718	0.03370271	0.09177373	0.80177568	0.45673442	0.574564337	1.275593259
0.02275280	0.01630781	0.09334780	1.31181857	0.53171468	0.541749371	1.183852563
0.02463481	0.01725999	0.09403809	1.27206812	0.56614684	0.69892804	1.133596511
0.02087402	0.01531239	0.09262820	1.28786430	0.50029347	0.414608705	1.230732853
0.04617559	0.02440854	0.07451783	1.31014094	0.57525400	0.342695393	1.309351452
0.04630294	0.02385741	0.07443056	1.24442017	0.57204404	0.351514785	1.294667368
0.02656371	0.05422509	0.08112472	0.70632359	0.33652251	2.321781914	0.992783559
0.04245701	0.04675563	0.07067226	0.88205279	0.05956913	0.741739176	1.078099615
0.04201243	0.04592523	0.07041114	0.73425330	0.06355887	0.796180566	1.053665486
0.04190281	0.04614666	0.07098562	0.88966033	0.06546480	0.741324855	1.079031305
0.04212688	0.04651883	0.07108209	0.96811633	0.06381619	0.741103873	1.083968168
0.04551751	0.04639035	0.06674846	0.54882011	0.04556838	0.831549603	1.020672476
0.04589311	0.04606092	0.06674413	0.65895413	0.04506650	0.821548922	1.009776418
0.03614671	0.04121638	0.07503398	1.20253171	0.32904615	0.354221547	1.205351957
0.03700113	0.00770359	0.07222755	1.07323553	0.48485870	1.042063981	1.171718603
0.02462929	0.00375080	0.07325351	1.13590219	0.59196441	0.854923813	0.844298011
0.03482706	0.00706641	0.07223124	0.98222650	0.49369595	1.049029767	1.158820423
0.03050179	0.00568750	0.07214510	1.01812702	0.54354220	1.024485339	1.027438874
0.03265352	0.00641205	0.07222888	1.01882719	0.51653736	1.082343518	1.109486962
0.03989902	0.00839727	0.07239435	1.17260307	0.49051068	1.075994085	1.222479187
0.03927664	0.00845068	0.07216777	1.11246218	0.48942960	1.073910287	1.207249043
0.03794126	0.04166029	0.07471675	0.84431972	0.22160386	0.285490807	1.235855755
0.04603471	0.01199331	0.07481886	1.37607939	0.51239860	0.802632954	1.289486861
0.04254895	0.00968293	0.07286516	1.19632022	0.49805828	0.982069877	1.289250069
0.04438276	0.01077517	0.07375932	1.41301696	0.50275138	0.918512491	1.330942582
0.02092673	0.04018408	0.09095826	0.54063312	0.45279062	1.031991813	1.323854744
0.02010081	0.03996357	0.09085952	0.52865043	0.44940160	0.964333729	1.307993065
0.01988596	0.03901760	0.09092864	0.57800300	0.44780448	0.875999949	1.298777181
0.04371176	0.02875187	0.07503206	1.13310990	0.56532098	0.242527935	1.322513747
0.02842728	0.00484082	0.07217796	0.93924255	0.56590958	1.022586791	0.931958015
0.04038169	0.00882862	0.07224863	1.12348752	0.49255022	1.072396515	1.236909964
0.02204170	0.04812530	0.08895479	0.46623720	0.46484491	1.859881681	1.0069596
0.04192018	0.03206351	0.07713688	1.97500349	0.49266548	0.087621108	1.362800481
0.01898488	0.01427245	0.09176633	1.56149279	0.47086206	0.326079285	1.226128998
0.01878681	0.01373360	0.09144507	1.94107134	0.46498545	0.260898733	1.208899194
0.02369563	0.05236620	0.07854894	0.37791663	0.50878437	1.833975348	0.738847096
0.02379240	0.05238249	0.07808737	0.40620974	0.51574154	1.824217865	0.727570346
0.02647703	0.00405317	0.07246716	0.81936588	0.58012636	0.942966759	0.879536292
0.02278779	0.00379865	0.07390765	1.06869954	0.60489054	0.840345303	0.850986275
0.02201709	0.00394135	0.07475900	1.25171697	0.60836213	0.745071742	0.885302236
0.02218373	0.00386709	0.07422585	1.08973631	0.60929386	0.831488577	0.861628166
0.01815116	0.01369866	0.09118323	1.82038027	0.45870239	0.119595859	1.191154757
0.04796030	0.03703907	0.07412162	1.66567837	0.06322779	0.146191251	1.17804543
0.04701392	0.03759606	0.07404811	1.80419207	0.07217150	0.115375006	1.213570065
0.02946422	0.05801075	0.08378041	0.55565451	0.27495562	1.98780633	0.791161536
0.02968226	0.05829801	0.08336568	0.47306495	0.27334214	1.819635767	0.749149154
0.02668899	0.01815567	0.09465463	0.98084082	0.60334010	0.819656713	1.057853447
0.02738287	0.01793918	0.09458563	1.20671496	0.61146873	0.818194254	1.023522448
0.04216016	0.03558683	0.07783613	1.64485479	0.35633591	0.085252528	1.333941973
0.04271844	0.03558460	0.07771070	1.90943478	0.35409753	0.086122852	1.349761998
0.04203560	0.03491006	0.07799919	1.46696622	0.38774797	0.079426584	1.346496523
0.04192948	0.03523485	0.07795233	1.38927399	0.37112185	0.080129519	1.331735786
0.04788958	0.03768700	0.07798442	2.58315278	0.15539135	0.139660668	1.14754345
0.04777655	0.03711788	0.07805716	2.50068566	0.17443576	0.135170991	1.19136231
0.04809121	0.03685120	0.07786891	2.49631997	0.15728809	0.136203436	1.182952052
0.04830732	0.03782786	0.07779730	2.43239740	0.13065311	0.145893985	1.102128259
0.01968751	0.04134819	0.09046241	0.52195750	0.44518849	1.079566475	1.309935956
0.01953784	0.04043460	0.09063388	0.51890059	0.44462679	1.001577063	1.308879233
0.02268555	0.04102259	0.09106416	0.59959722	0.45519590	1.301130762	1.336854477
0.02700957	0.05166807	0.07634072	0.47432624	0.49441209	1.839241379	0.973919236
0.02736123	0.05195662	0.07660598	0.45835106	0.47095483	1.676500502	0.97918945
0.03898577	0.04710575	0.07698512	1.57344135	0.18851155	0.4229122	1.195490743
0.03868350	0.04710570	0.07723698	1.71385507	0.19439131	0.445576531	1.19870732
0.03848893	0.04765106	0.07747712	1.74473928	0.19865291	0.464907386	1.193355281
0.03934186	0.04770586	0.07683341	1.36663582	0.18828334	0.413930978	1.176978305
0.03984166	0.04849901	0.07643439	0.74430753	0.19059386	0.427480658	1.128122562
0.02398228	0.00375111	0.07276283	0.86332834	0.59755126	0.89540585	0.831959903
0.02355570	0.00375186	0.07307940	0.93183428	0.60029004	0.8638071	0.830643774
0.02311037	0.00374552	0.07281072	0.80273999	0.60547103	0.866647607	0.830999229
0.03011695	0.05642200	0.07888380	0.62330449	0.28710940	1.421552061	0.749904186
0.03037099	0.05612426	0.07851298	0.60795831	0.28049139	1.387704842	0.783580155
0.02968516	0.05626658	0.07906158	0.66906062	0.29472659	1.449883695	0.754945851
0.02647709	0.05351967	0.08345967	0.97037489	0.31112434	2.616435536	1.062695103
0.02656605	0.05387826	0.08309196	0.90497702	0.30979384	2.558422424	1.039557586
0.02614527	0.05313209	0.08337299	0.91417911	0.32334423	2.711206393	1.086622578
0.03271177	0.05898992	0.07997100	0.49947786	0.21773481	1.348817209	0.774195344
0.03290916	0.05914488	0.08009761	0.55701356	0.20926279	1.343325095	0.786509029
0.03279018	0.05881304	0.07941790	0.47791437	0.21696558	1.31611889	0.751492347
0.03979792	0.03704481	0.07762398	1.55320273	0.28530188	0.07726747	1.270742503
0.04034254	0.03705037	0.07761952	1.64805821	0.27986719	0.073942333	1.282191503
0.03954501	0.03658289	0.07769603	1.50723201	0.30802250	0.076182004	1.264369404
0.02918487	0.05255355	0.07730301	0.55802750	0.36810277	1.18323427	1.110506976
0.02890410	0.05294491	0.07731889	0.53192078	0.37316964	1.182793042	1.043892738
0.02978157	0.05263198	0.07745790	0.58458904	0.33261749	1.071188272	1.156207948
0.03386852	0.03886412	0.07449466	2.43022873	0.42084703	0.360276097	1.202704896
0.03422661	0.03929008	0.07489403	2.36694681	0.41244001	0.311544895	1.198142395
0.03404593	0.03834762	0.07442807	2.37521831	0.42185570	0.411676774	1.2060017
0.02325378	0.02739639	0.09283082	1.01550339	0.49152239	0.751430504	1.258955238
0.02116067	0.02909245	0.09194032	1.08573559	0.46057933	0.549978406	1.287255655
0.02169961	0.02845874	0.09216250	1.08299403	0.46900883	0.622717978	1.292978561
0.03779534	0.04816628	0.07778757	2.01975628	0.20605500	0.482657731	1.194317716
0.03804251	0.04770224	0.07772988	2.01819896	0.20427627	0.473221524	1.198799188
0.02823480	0.05214543	0.07695446	0.51150316	0.42495754	1.506834331	1.055326509
0.02781831	0.05178782	0.07670937	0.49355113	0.45428876	1.651546538	1.050531862
0.04803804	0.01592615	0.07560588	1.04170288	0.54170794	0.546733848	1.199882538
0.04815670	0.01540519	0.07584852	1.09646930	0.54175259	0.571173554	1.196082482
0.04174789	0.03364931	0.07789681	1.76627187	0.44360205	0.072116445	1.35187647
0.04191890	0.03402042	0.07800744	1.62702914	0.43539544	0.073244376	1.358124696
0.03921111	0.04668961	0.07656601	1.54523166	0.17702791	0.388582329	1.194719231
0.02384601	0.05233412	0.08179350	0.27176965	0.43104083	2.145716367	1.062765812
0.02406413	0.05231076	0.08204569	0.29787237	0.41553621	2.223399766	1.072096608
0.02391102	0.05240579	0.08118525	0.25350141	0.44444913	1.922292395	1.038106391
0.02853526	0.05632205	0.08466635	0.83335037	0.27902864	2.246039966	0.909345259
0.02843760	0.05582454	0.08500329	0.90005339	0.27912468	2.279886155	0.907531082
0.02278366	0.00375217	0.07293385	0.80398611	0.60752406	0.913620913	0.830793322
0.02225142	0.00374146	0.07249998	0.68963480	0.61361232	0.882226335	0.823668492
0.02229729	0.00373072	0.07211603	0.58100290	0.61361934	0.885788971	0.821523426
0.03079726	0.05622816	0.07838669	0.58178324	0.27370174	1.364897447	0.78619153
0.03109516	0.05586429	0.07812501	0.60496865	0.26580338	1.333660318	0.838798344
0.02459144	0.02479894	0.09356555	0.91842135	0.53367863	0.852459481	1.174475511
0.01963267	0.04445180	0.08945338	0.66332661	0.44942117	1.361848321	1.252570029
0.02014413	0.04550701	0.08929414	0.64888283	0.45614241	1.342005375	1.179714254
0.03437318	0.05842981	0.07799540	0.50793631	0.19471455	1.083202896	0.754632391
0.03448221	0.05785122	0.07773051	0.49383677	0.20152022	0.953750696	0.752168366
0.02087728	0.01636443	0.09292109	0.99542767	0.50797563	0.467107008	1.216547056
0.02057538	0.01580949	0.09271493	1.04911091	0.50050562	0.420756486	1.227062488
0.02151932	0.01631544	0.09307063	1.06652152	0.51655620	0.517104433	1.208798614
0.04340736	0.01067192	0.07291403	1.16977701	0.50075827	0.964192871	1.316094721
0.04247812	0.01014022	0.07246596	1.02269493	0.49845466	0.975044477	1.286247862
0.04291723	0.01067925	0.07246981	1.03761348	0.50001193	0.985692703	1.312673798
0.04139827	0.03079929	0.07577868	1.85219403	0.51344987	0.172174241	1.334287126
0.04152376	0.03127727	0.07632721	1.91918943	0.50515745	0.116298837	1.339788597
0.04187889	0.03039298	0.07565270	1.67526551	0.52496858	0.174762168	1.337603084
0.03388097	0.04384487	0.07570384	0.78748016	0.37973094	0.708479357	1.207068283
0.03443239	0.04368724	0.07566345	0.80500561	0.36417943	0.692278785	1.196154587
0.03350941	0.04356796	0.07537069	0.86892783	0.39820551	0.727599511	1.212100345
0.02864690	0.00564367	0.07156527	0.84968075	0.55995864	1.055732323	0.969974131
0.02928846	0.00562719	0.07179031	0.88694629	0.55342033	1.05634815	0.978766736
0.02826308	0.00515523	0.07181899	0.83484168	0.56548607	1.02725462	0.93671398
0.03882558	0.03614472	0.07748318	1.60652808	0.33860029	0.083139088	1.253146632
0.03905467	0.03657152	0.07757067	1.49605421	0.31667068	0.07628492	1.257768909
0.03904128	0.03573363	0.07750792	1.62361743	0.35112382	0.083566128	1.256748607
0.03512692	0.03975937	0.07534110	1.93019521	0.38901758	0.287813738	1.195766903
0.03411952	0.03978255	0.07485530	2.23225577	0.41355714	0.388381199	1.198368993
0.03444826	0.04019458	0.07499541	1.95372059	0.40321310	0.359332196	1.198020149
0.03489030	0.04013646	0.07516713	1.81216152	0.39386505	0.336161034	1.201707429
0.03568779	0.03670112	0.07519901	2.22144127	0.40667695	0.216404064	1.21105857
0.03530059	0.03687681	0.07487367	2.19394677	0.41223413	0.242775862	1.203236276
0.03589686	0.03702645	0.07559574	2.14117724	0.39412320	0.189176854	1.207021101
0.04189150	0.03609945	0.07770544	1.64015459	0.33053420	0.082580946	1.321144782
0.03302010	0.05836428	0.07859790	0.45227199	0.21481365	1.230924405	0.733216034
0.03260372	0.05829492	0.07882711	0.44825543	0.22643450	1.234127333	0.726644537
0.03249016	0.05851470	0.07921478	0.44960590	0.22610712	1.388166004	0.732009961
0.02609735	0.02186228	0.09454491	0.68840502	0.58049433	0.89128219	1.11580789
0.02628134	0.02140276	0.09466249	0.67002833	0.58830677	0.896855447	1.104209516
0.02886909	0.05725195	0.08399569	0.70052563	0.27938444	2.101342478	0.876782104
0.02901488	0.05756865	0.08367827	0.60826186	0.28032683	2.015308511	0.828338747
0.04549098	0.02505506	0.07400295	1.23459459	0.57240139	0.35277049	1.313598662
0.04558821	0.02473589	0.07400352	1.32094359	0.57103332	0.356744737	1.306194272
0.03955413	0.04613060	0.07569135	1.57834353	0.15008632	0.295831173	1.188428083
0.03919762	0.04604970	0.07608143	1.58193988	0.16661617	0.374454655	1.192103749
0.03905201	0.04630966	0.07646829	1.57753555	0.17411739	0.384732882	1.19584365
0.02758906	0.05370279	0.08537057	1.26553886	0.29058957	2.671743979	1.080266816
0.02724830	0.05315083	0.08538265	1.29617713	0.29912151	2.671369615	1.120628693
0.03392113	0.05847694	0.07816950	0.48455357	0.19956352	1.057832028	0.74394536
0.02714006	0.01903288	0.09484610	0.87798374	0.60853699	0.860377309	1.039645584
0.02691362	0.01949101	0.09488723	0.75484474	0.60394617	0.870512529	1.055706438
0.04679481	0.05001996	0.07179831	0.85881369	0.05081826	0.453095045	1.002820073
0.04614773	0.04991610	0.07104602	0.77532594	0.04671587	0.541508202	0.969450278
0.04619695	0.04993391	0.07151636	0.82992536	0.04972234	0.502367947	0.977721476
0.04833600	0.01421951	0.07626400	1.07434560	0.53786214	0.679133125	1.191601681
0.02479859	0.05103628	0.08727238	0.29255596	0.40457200	2.636308677	1.058038839
0.02425220	0.05079633	0.08743926	0.28974875	0.42748754	2.490112868	1.034267796
0.04452877	0.02720526	0.07407264	0.77419175	0.57317313	0.273341356	1.305776778
0.04430557	0.02770175	0.07431792	0.82550581	0.57239962	0.256104747	1.307282027
0.02333666	0.05249210	0.07777865	0.38644951	0.51253904	1.752328314	0.667143699
0.02332599	0.05254105	0.07742891	0.37259473	0.51363257	1.751589065	0.647578881
0.04209568	0.03638991	0.07755221	2.00910633	0.32100340	0.083778164	1.325733035
0.03535755	0.05151620	0.07714939	1.55184456	0.21178781	0.829009699	1.224982023
0.03544643	0.05096988	0.07724907	1.65712839	0.21199858	0.817652236	1.226454702
0.04555240	0.04956456	0.07033709	0.73910800	0.04308789	0.646487085	0.9780159
0.04562451	0.04967970	0.07088323	0.81027123	0.04567393	0.590420682	0.968394204
0.04600324	0.04974313	0.06997459	0.64494903	0.04221487	0.64851296	0.97766016
0.02807232	0.05537917	0.08470484	0.96325948	0.28305301	2.366771736	0.931232911
0.02796241	0.05479802	0.08501860	1.05624026	0.28298642	2.522372375	0.971062603
0.04235323	0.02940119	0.07491646	1.41281135	0.54518344	0.2017473	1.321502353
0.04182588	0.02976885	0.07496490	1.56978454	0.53567475	0.197573615	1.322668966
0.01990393	0.01585326	0.09256131	0.97621235	0.49352591	0.40210998	1.228256199
0.01961547	0.01529204	0.09232947	1.07955546	0.48609263	0.405342925	1.237298241
0.04195107	0.01017506	0.07205106	0.92545569	0.49824410	1.01645945	1.278654584
0.04145624	0.00968282	0.07210363	0.97476126	0.49627371	1.054238801	1.270346434
0.02763854	0.00513323	0.07158732	0.77950025	0.56894353	1.026231663	0.931670956
0.02727248	0.00468118	0.07187439	0.76059137	0.57317189	1.01604701	0.912787637
0.05010872	0.03789053	0.07713036	1.33604675	0.06995949	0.172616468	1.081726558
0.04986035	0.03731997	0.07716653	1.60871328	0.07369326	0.166474697	1.110105285
0.05012932	0.03692012	0.07699830	1.43056231	0.06945616	0.173991585	1.131872925
0.05064188	0.03694213	0.07681645	1.11851326	0.06400324	0.186521465	1.141673635
0.05083494	0.03734450	0.07679948	1.10317209	0.06306136	0.186504201	1.146755955
0.05046685	0.03791722	0.07698578	1.14080970	0.06532845	0.17777992	1.108068144
0.03534184	0.04384099	0.07584559	0.78410489	0.32263466	0.664928264	1.183810683
0.03481448	0.04395420	0.07595078	0.78217850	0.33946557	0.670342451	1.196757534
0.03457833	0.05350979	0.07718664	1.09587404	0.21431616	0.761276522	1.163128018
0.03460566	0.05413617	0.07717478	0.94612602	0.21438838	0.886052337	1.117818117
0.02768372	0.05505973	0.07950442	0.61905268	0.33409371	1.744760704	0.834123353
0.02810623	0.05531230	0.07931953	0.64230944	0.32678580	1.687001522	0.821434138
0.04694002	0.02087592	0.07417776	0.89880683	0.55733427	0.375295096	1.270219654
0.04689154	0.02161791	0.07422666	0.89281622	0.56207216	0.372348322	1.268501581
0.04728921	0.02052829	0.07457119	0.95445721	0.56022711	0.372351889	1.259419448
0.03298496	0.05933329	0.08061958	0.62608948	0.20432994	1.390043156	0.810250358
0.03344574	0.05965536	0.08063970	0.89081891	0.19100001	1.377166922	0.824921624
0.02325314	0.05246559	0.07939685	0.27851366	0.49651953	1.78871046	0.753117584
0.02309882	0.05250170	0.07977942	0.24302499	0.48900903	1.764431975	0.790083053
0.02341870	0.05245884	0.08025840	0.23316110	0.47718325	1.825346451	0.887305431
0.05005437	0.04775463	0.07710884	1.51571425	0.12957197	0.422270814	0.834167693
0.05052591	0.04734993	0.07730555	1.31360805	0.12944692	0.477195903	0.831080653
0.05078055	0.04824694	0.07688461	0.73537419	0.12026658	0.458123271	0.783009607
0.05018728	0.04807584	0.07691001	1.18846090	0.12349711	0.423565486	0.816022357
0.03138362	0.05886791	0.08144578	0.49029498	0.24929514	1.459298505	0.742087798
0.03103014	0.05888031	0.08188469	0.46209594	0.25572459	1.562104894	0.729940912
0.03191410	0.05906811	0.08148798	0.51072103	0.23385289	1.444006794	0.779164365
0.02551107	0.00401738	0.07203054	0.66496812	0.58584647	0.944357231	0.870327024
0.02536773	0.00386139	0.07247055	0.76548905	0.58757062	0.91822061	0.85640616
0.02482087	0.00380304	0.07247341	0.76683156	0.59144719	0.890377942	0.843959061
0.02534573	0.00568101	0.07051127	0.49007855	0.58316761	0.985005642	0.903862867
0.02532519	0.00519601	0.07069969	0.49468602	0.58664396	0.975654341	0.899069091
0.02498720	0.00589912	0.07038168	0.47577777	0.58601589	0.999763217	0.903697147
0.02835337	0.05568364	0.07960185	0.70005628	0.31838384	1.809466407	0.797665857
0.02877759	0.05588824	0.07942431	0.71653047	0.31086825	1.620466663	0.778099436
0.04328439	0.04893585	0.07364008	1.07774255	0.10971008	0.372784274	0.945566789
0.04336222	0.04849912	0.07263003	1.34493062	0.07356627	0.482528709	0.998804196
0.04458700	0.04830571	0.06862425	0.55846625	0.04613992	0.772686358	1.044325428
0.04484554	0.04862713	0.06879921	0.56143827	0.04566610	0.763591742	1.035490815
0.04524702	0.04885885	0.06845756	0.49851671	0.04460088	0.760322713	1.024572146
0.04463754	0.04809732	0.06814443	0.50856857	0.04606589	0.783820504	1.045182157
0.02565374	0.05251308	0.08379246	0.61933667	0.34209597	2.729605389	1.108703018
0.02603563	0.05280669	0.08380329	0.84442029	0.32535566	2.722405383	1.106171758
0.02537078	0.05247143	0.08338457	0.52593294	0.35115927	2.655629417	1.100661998
0.03983031	0.03447415	0.07737637	1.50600090	0.39682416	0.077966716	1.286654478
0.03958126	0.03489015	0.07740664	1.39181764	0.37862795	0.078559739	1.278727429
0.04030162	0.03443357	0.07762286	1.56923517	0.39668832	0.076654221	1.308537865
0.04533050	0.01248331	0.07412667	1.61889155	0.50926909	0.818609331	1.300851051
0.04581362	0.01249458	0.07455178	1.55240495	0.51299918	0.796322282	1.284119789
0.04503976	0.01185205	0.07398634	1.50777412	0.50715370	0.833492892	1.319852146
0.04992850	0.04838640	0.07653281	1.24906765	0.12024568	0.401033809	0.82771809
0.04988884	0.04891179	0.07568032	1.13768549	0.10741673	0.385134659	0.864817803
0.04948353	0.04870435	0.07590155	1.49479367	0.11326710	0.350113869	0.873574625
0.04957952	0.04838880	0.07641397	1.63197324	0.12113460	0.355498142	0.847942836
0.02689848	0.05486583	0.08185557	0.72510980	0.31640589	2.285434069	0.991242641
0.02679472	0.05463076	0.08117797	0.68229489	0.32910040	2.137604296	0.969411347
0.02675362	0.05455883	0.08223720	0.77587059	0.31371230	2.351621499	1.015376142
0.05061463	0.04542011	0.07737117	1.48780196	0.12059124	0.50114233	0.982068229
0.05109314	0.04542591	0.07713677	1.37665640	0.11580371	0.518770716	0.999650213
0.05066451	0.04645431	0.07742424	1.44570565	0.12434658	0.489727352	0.88665744
0.05035626	0.04585593	0.07752001	1.55525257	0.12705053	0.46244967	0.935622113
0.03143276	0.00651760	0.07184994	0.94742000	0.52831739	1.022264346	1.083079847
0.03188733	0.00697250	0.07168385	0.92182908	0.52139714	1.032989493	1.104113266
0.03252037	0.00686353	0.07190038	0.93247895	0.51604963	1.064428128	1.118853224
0.03727356	0.00857504	0.07168140	0.97821287	0.48617622	1.067211031	1.192631879
0.03796562	0.00848524	0.07186174	1.02130922	0.48735576	1.070014098	1.197033525
0.03686413	0.00818519	0.07187468	0.99422783	0.48522895	1.060642796	1.179109389
0.03409224	0.03751381	0.07380182	2.06594330	0.42695643	0.447681963	1.204059574
0.03384516	0.03801683	0.07392311	2.20425722	0.42709219	0.493038819	1.205781999
0.03448121	0.03728313	0.07415459	2.13958081	0.42332821	0.38112078	1.203533155
0.02452892	0.00375349	0.07297462	0.90819352	0.59335419	0.85827949	0.840765645
0.04119504	0.03747288	0.07727011	2.09095099	0.26492897	0.078014328	1.292187551
0.04144261	0.03705782	0.07740910	1.90170264	0.28884795	0.081893924	1.306286398
0.04057912	0.03748743	0.07740265	1.89907236	0.25964269	0.077844965	1.285675359
0.03634807	0.03906843	0.07592433	1.69148560	0.35041743	0.160583992	1.198695087
0.03637531	0.03869687	0.07602584	1.67356362	0.35276490	0.131534737	1.197016188
0.03592801	0.03931018	0.07571859	1.82934668	0.36597292	0.221562075	1.194681619
0.02374200	0.01779908	0.09391607	1.01040019	0.55326422	0.684798203	1.168211559
0.02342009	0.01730072	0.09374386	1.07442186	0.54794152	0.657865018	1.169174965
0.02440681	0.01770830	0.09408983	1.06490857	0.56344840	0.707706553	1.140280754
0.03133512	0.05279982	0.07768629	0.83147658	0.26908285	0.759240326	1.219035272
0.03082838	0.05271621	0.07764074	0.71634294	0.28749969	0.77605319	1.212423
0.03152710	0.05329603	0.07776608	0.93811449	0.26173251	0.844356945	1.187644528
0.03586550	0.04044897	0.07531165	1.54094230	0.35415431	0.318995413	1.202393147
0.03529930	0.04066476	0.07512186	1.55118149	0.37366438	0.339711618	1.199321432
0.03624708	0.04075490	0.07522390	1.34485505	0.32641074	0.325517724	1.205458143
0.04660635	0.04936199	0.07529830	0.99015394	0.13016478	0.199922721	0.789578507
0.04706476	0.04920153	0.07503302	1.31764481	0.10896299	0.256897062	0.844144403
0.04709832	0.04934122	0.07445926	1.44119408	0.09636613	0.294956278	0.892226809
0.04626774	0.04953684	0.07510795	0.91522753	0.13160032	0.218837406	0.780958416
0.03852428	0.04460316	0.07525960	1.29574572	0.17830923	0.279024733	1.190885619
0.03771607	0.04429334	0.07559494	0.92440618	0.21183263	0.424820211	1.183299918
0.03821928	0.04464542	0.07561275	1.20219615	0.18990169	0.323331978	1.190605202
0.04597229	0.02305975	0.07367976	1.03240714	0.56178192	0.370955255	1.256033949
0.04591693	0.02355997	0.07384843	1.17485644	0.56426291	0.35943011	1.272213957
0.04641160	0.02264125	0.07399535	0.97666335	0.56391372	0.370429619	1.261906237
0.05072012	0.04123832	0.07674668	0.92085476	0.07553525	0.469907678	1.26236065
0.05114677	0.04133141	0.07640193	0.95144278	0.07126503	0.496848049	1.304982018
0.05062376	0.04228300	0.07690869	0.95906949	0.08815731	0.482832184	1.26541322
0.05041347	0.04170819	0.07701125	0.93760407	0.08435235	0.467935242	1.241548223
0.03987941	0.04513861	0.07407144	1.62126852	0.11536402	0.298658271	1.171786818
[truncated: 18,841 more rows]
