# Supplementary material for: Left atrial wall shear stress correlates with fibrosis in patients with atrial fibrillation
Source: Nat Cardiovasc Res. 2025 May 13;4(6):677–88. doi: 10.1038/s44161-025-00651-z (PMC12170334; doi:10.1038/s44161-025-00651-z)
Supplement: Supplementary file 3 — Statistical source data. [file 44161_2025_651_MOESM3_ESM.csv]

Subject	Region	Normalized Blood Age
1	Anterior wall	0.69997
1	Lateral wall	0.84222
1	Appendage	1
1	Atrial roof	0.51091
1	Posterior wall	0.41276
1	Mitral isthmus	0.68828
1	Atrial floor	0.61671
1	Septum	0.46433
1	Left PV	0.99881
1	Left PV	0.38644
1	Left PV	0.02691
1	Left PV	0.83592
1	Left PV	0.75
1	Left PV	0.07508
1	Left PV	0.48922
1	Left PV	0.82351
1	Right PV	0.40551
1	Right PV	0.32824
1	Right PV	0.35542
1	Right PV	0.3344
1	Right PV	0.46007
1	Right PV	0.33278
1	Right PV	0.3608
1	Right PV	0.32097
2	Anterior wall	0.62531
2	Lateral wall	0.99352
2	Appendage	0.95582
2	Atrial roof	0.64995
2	Posterior wall	0.6435
2	Mitral isthmus	1
2	Atrial floor	0.66991
2	Septum	0.68258
2	Left PV	0.90857
2	Left PV	0.55998
2	Left PV	0.58054
2	Left PV	0.86025
2	Left PV	0.84827
2	Left PV	0.53775
2	Left PV	0.32344
2	Left PV	0.74312
2	Right PV	0.56435
2	Right PV	0.64887
2	Right PV	0.48613
2	Right PV	0.38238
2	Right PV	0.43817
2	Right PV	0.45232
2	Right PV	0.49445
2	Right PV	0.56459
3	Anterior wall	0.83905
3	Lateral wall	0.96327
3	Appendage	1
3	Atrial roof	0.77114
3	Posterior wall	0.66031
3	Mitral isthmus	0.70706
3	Atrial floor	0.6903
3	Septum	0.57968
3	Left PV	0.99384
3	Left PV	0.72367
3	Left PV	0.19296
3	Left PV	0.98991
3	Left PV	0.93304
3	Left PV	0.05574
3	Left PV	0.24283
3	Left PV	0.90195
3	Right PV	0.54748
3	Right PV	0.57149
3	Right PV	0.44759
3	Right PV	0.5327
3	Right PV	0.57867
3	Right PV	0.40647
3	Right PV	0.46914
3	Right PV	0.57563
4	Anterior wall	0.63971
4	Lateral wall	1
4	Appendage	0.97772
4	Atrial roof	0.56613
4	Posterior wall	0.64359
4	Mitral isthmus	0.83139
4	Atrial floor	0.73827
4	Septum	0.65644
4	Left PV	0.97829
4	Left PV	0.19063
4	Left PV	0.20678
4	Left PV	0.7943
4	Left PV	0.73235
4	Left PV	0.27286
4	Left PV	0.47849
4	Left PV	0.82801
4	Right PV	0.54009
4	Right PV	0.63993
4	Right PV	0.7948
4	Right PV	0.48823
4	Right PV	0.60085
4	Right PV	0.90242
4	Right PV	0.74319
4	Right PV	0.76058
5	Anterior wall	0.65841
5	Lateral wall	0.8618
5	Appendage	0.81086
5	Atrial roof	0.67662
5	Posterior wall	0.73188
5	Mitral isthmus	1
5	Atrial floor	0.72488
5	Septum	0.73672
5	Left PV	0.8526
5	Left PV	0.75125
5	Left PV	0.6984
5	Left PV	0.84136
5	Left PV	0.83392
5	Left PV	0.61006
5	Left PV	0.61921
5	Left PV	0.96795
5	Right PV	0.77016
5	Right PV	0.58515
5	Right PV	0.39176
5	Right PV	0.68571
5	Right PV	0.42004
5	Right PV	0.65346
5	Right PV	0.76134
5	Right PV	0.36089
6	Anterior wall	0.3163
6	Lateral wall	0.77086
6	Appendage	1
6	Atrial roof	0.37167
6	Posterior wall	0.2576
6	Mitral isthmus	0.73455
6	Atrial floor	0.47
6	Septum	0.55997
6	Left PV	0.78067
6	Left PV	0.0575
6	Left PV	0.07123
6	Left PV	0.63433
6	Left PV	0.69963
6	Left PV	0.0903
6	Left PV	0.43002
6	Left PV	0.88283
6	Right PV	0.20067
6	Right PV	0.15155
6	Right PV	0.18448
6	Right PV	0.16067
6	Right PV	0.14243
6	Right PV	0.3384
6	Right PV	0.30283
6	Right PV	0.14198
7	Anterior wall	0.85138
7	Lateral wall	0.90885
7	Appendage	1
7	Atrial roof	0.6988
7	Posterior wall	0.79163
7	Mitral isthmus	0.62718
7	Atrial floor	0.91451
7	Septum	0.90898
7	Left PV	0.77749
7	Left PV	0.52437
7	Left PV	0.56393
7	Left PV	0.7486
7	Left PV	0.66512
7	Left PV	0.67255
7	Left PV	0.66054
7	Left PV	0.51224
7	Right PV	0.64082
7	Right PV	0.54093
7	Right PV	0.53652
7	Right PV	0.57015
7	Right PV	0.6813
7	Right PV	0.62542
7	Right PV	0.84499
7	Right PV	0.84803
8	Anterior wall	0.74296
8	Lateral wall	0.85921
8	Appendage	1
8	Atrial roof	0.83934
8	Posterior wall	0.73151
8	Mitral isthmus	0.72985
8	Atrial floor	0.61162
8	Septum	0.5887
8	Left PV	0.67354
8	Left PV	0.27427
8	Left PV	0.38006
8	Left PV	0.68465
8	Left PV	0.62342
8	Left PV	0.52968
8	Left PV	0.54312
8	Left PV	0.64484
8	Right PV	0.67589
8	Right PV	0.47839
8	Right PV	0.36926
8	Right PV	0.44595
8	Right PV	0.33451
8	Right PV	0.34743
8	Right PV	0.33055
8	Right PV	0.37008
9	Anterior wall	0.65713
9	Lateral wall	0.82036
9	Appendage	1
9	Atrial roof	0.66478
9	Posterior wall	0.57312
9	Mitral isthmus	0.79999
9	Atrial floor	0.70169
9	Septum	0.72385
9	Left PV	0.89609
9	Left PV	0.39314
9	Left PV	0.44517
9	Left PV	0.68358
9	Left PV	0.57322
9	Left PV	0.44321
9	Left PV	0.49577
9	Left PV	0.64138
9	Right PV	0.35645
9	Right PV	0.56396
9	Right PV	0.49407
9	Right PV	0.21114
9	Right PV	0.252
9	Right PV	0.54722
9	Right PV	0.5857
9	Right PV	0.28331
10	Anterior wall	0.48588
10	Lateral wall	0.80497
10	Appendage	1
10	Atrial roof	0.36855
10	Posterior wall	0.41934
10	Mitral isthmus	0.50609
10	Atrial floor	0.45113
10	Septum	0.50475
10	Left PV	0.96043
10	Left PV	0.27619
10	Left PV	0.21639
10	Left PV	0.65631
10	Left PV	0.45592
10	Left PV	0.25051
10	Left PV	0.35293
10	Left PV	0.49093
10	Right PV	0.21675
10	Right PV	0.25094
10	Right PV	0.29016
10	Right PV	0.26033
10	Right PV	0.31659
10	Right PV	0.33493
10	Right PV	0.50943
10	Right PV	0.24235
11	Anterior wall	0.79723
11	Lateral wall	0.95713
11	Appendage	0.82113
11	Atrial roof	0.65056
11	Posterior wall	0.69002
11	Mitral isthmus	1
11	Atrial floor	0.8982
11	Septum	0.88224
11	Left PV	0.8672
11	Left PV	0.35347
11	Left PV	0.34635
11	Left PV	0.79691
11	Left PV	0.7861
11	Left PV	0.44769
11	Left PV	0.6941
11	Left PV	0.93487
11	Right PV	0.42703
11	Right PV	0.48512
11	Right PV	0.5375
11	Right PV	0.52747
11	Right PV	0.51566
11	Right PV	0.61679
11	Right PV	0.63367
11	Right PV	0.50893
12	Anterior wall	0.71375
12	Lateral wall	0.81383
12	Appendage	1
12	Atrial roof	0.71746
12	Posterior wall	0.61342
12	Mitral isthmus	0.75088
12	Atrial floor	0.77011
12	Septum	0.41442
12	Left PV	0.93704
12	Left PV	0.21774
12	Left PV	0.39164
12	Left PV	0.70555
12	Left PV	0.65162
12	Left PV	0.35709
12	Left PV	0.65947
12	Left PV	0.80685
12	Right PV	0.5586
12	Right PV	0.42843
12	Right PV	0.26329
12	Right PV	0.42641
12	Right PV	0.35061
12	Right PV	0.20955
12	Right PV	0.21868
12	Right PV	0.29766
13	Anterior wall	0.86291
13	Lateral wall	0.62558
13	Appendage	1
13	Atrial roof	0.69832
13	Posterior wall	0.53848
13	Mitral isthmus	0.75607
13	Atrial floor	0.7433
13	Septum	0.75135
13	Left PV	0.82412
13	Left PV	0.36105
13	Left PV	0.39979
13	Left PV	0.89361
13	Left PV	0.78153
13	Left PV	0.64188
13	Left PV	0.85247
13	Left PV	0.8767
13	Right PV	0.42181
13	Right PV	0.39658
13	Right PV	0.5792
13	Right PV	0.50143
13	Right PV	0.48545
13	Right PV	0.65706
13	Right PV	0.45722
13	Right PV	0.28835
14	Anterior wall	0.90069
14	Lateral wall	0.60711
14	Appendage	0.99904
14	Atrial roof	0.99999
14	Posterior wall	1
14	Mitral isthmus	0.97805
14	Atrial floor	0.9861
14	Septum	0.94137
14	Left PV	0.99238
14	Left PV	0.97872
14	Left PV	0.9919
14	Left PV	0.9735
14	Left PV	0.9719
14	Left PV	0.99553
14	Left PV	0.99847
14	Left PV	0.99744
14	Right PV	0.99317
14	Right PV	0.99852
14	Right PV	0.99974
14	Right PV	0.99826
14	Right PV	0.99885
14	Right PV	0.99971
14	Right PV	0.99976
14	Right PV	0.99953
15	Anterior wall	0.80609
15	Lateral wall	0.69395
15	Appendage	0.83059
15	Atrial roof	0.84566
15	Posterior wall	0.80277
15	Mitral isthmus	1
15	Atrial floor	0.97431
15	Septum	0.90656
15	Left PV	0.72725
15	Left PV	0.40645
15	Left PV	0.56415
15	Left PV	0.86549
15	Left PV	0.79991
15	Left PV	0.67497
15	Left PV	0.90717
15	Left PV	0.9948
15	Right PV	0.85863
15	Right PV	0.83635
15	Right PV	0.9826
15	Right PV	0.67954
15	Right PV	0.59476
15	Right PV	0.78964
15	Right PV	0.82745
15	Right PV	0.87012
