# Supplementary material for: Left atrial wall shear stress correlates with fibrosis in patients with atrial fibrillation
Source: Nat Cardiovasc Res. 2025 May 13;4(6):677–88. doi: 10.1038/s44161-025-00651-z (PMC12170334; doi:10.1038/s44161-025-00651-z)
Supplement: Supplementary file 4 — Statistical source data. [file 44161_2025_651_MOESM4_ESM.csv]

Pearson's correlation coefficient of each variable with Bipolar voltage for each subject
	Subject number
Variable	1	2	3	4	5	6	7	8	9	10	11	12	13	14	15
minWSS	-0.13233	-0.06659	-0.1618	0.10975	-0.13691	-0.23564	-0.25725	-0.08812	-0.11194	-0.28167	-0.01422	-0.04258	-0.19152	-0.32731	-0.11887
maxWSS	-0.33167	-0.24189	-0.30798	-0.45198	-0.26977	-0.43353	-0.24249	-0.19736	-0.12352	-0.40371	-0.02746	-0.19225	-0.38955	-0.26258	-0.40831
TAWSS	-0.33431	-0.23791	-0.37964	-0.39298	-0.29588	-0.44913	-0.28527	-0.24383	-0.15439	-0.43107	-0.02062	-0.24769	-0.41435	-0.32261	-0.37249
OSI	0.07862	-0.19398	0.1862	-0.28298	0.02334	0.4005	-0.12551	0.26956	-0.0689	0.0993	0.04048	-0.13719	0.23548	0.29181	-0.13155
ECAP	0.24318	-0.06048	0.23776	0.28361	0.20886	0.05393	0.1034	0.35224	0.12283	0.20076	-0.08033	0.00337	0.33837	0.55525	0.20317
RRT	0.13344	0.01545	0.21816	0.13356	0.09517	0.07445	0.08488	0.31419	0.07378	0.20512	-0.06678	0.00126	0.25228	0.37294	0.17287
HOLMES	-0.22449	-0.1595	-0.28352	-0.18148	-0.20017	-0.37963	-0.13573	-0.23272	-0.1027	-0.32959	-0.05205	-0.14272	-0.30103	-0.18174	-0.27466
Blood Age	0.3764	0.33464	0.61246	0.60525	0.33043	0.78182	0.54381	0.41878	0.35277	0.36176	0.46123	0.51638	0.48365	0.32485	0.24176
WSSG	-0.07908	-0.01728	0.03208	-0.00667	-0.01576	0.06892	-0.04776	0.06572	0.03868	-0.09054	0.0185	0.04712	2.71E-04	-0.09347	-0.01865
IIR	-0.23181	0.19189	-0.3577	-0.04589	-0.14035	0.16505	-0.06288	-0.11362	-0.17587	-0.30913	0.06109	-0.11308	NaN	NaN	NaN
