# Supplementary material for: Left atrial wall shear stress correlates with fibrosis in patients with atrial fibrillation
Source: Nat Cardiovasc Res. 2025 May 13;4(6):677–88. doi: 10.1038/s44161-025-00651-z (PMC12170334; doi:10.1038/s44161-025-00651-z)
Supplement: Supplementary file 5 — Statistical source data. [file 44161_2025_651_MOESM5_ESM.csv]

Pearson's correlation coefficient of each variable with Image Intensity Ratio for each subject
	Subject number
Variable	1	2	3	4	5	6	7	8	9	10	11	12	13	14	15
minWSS	0.20398	0.13325	0.09442	0.10119	0.08052	0.11359	0.08872	0.17571	0.22801	0.40123	0.26212	0.00562	NaN	NaN	NaN
maxWSS	0.13973	0.22644	0.19445	0.18915	0.25311	0.01641	0.22283	0.29661	0.30677	0.37276	0.33264	0.20684	NaN	NaN	NaN
TAWSS	0.18732	0.23612	0.24154	0.23067	0.28065	0.07076	0.24129	0.28104	0.3275	0.47483	0.39014	0.16174	NaN	NaN	NaN
OSI	-0.21579	-0.2644	-0.13683	-0.19189	-0.22499	-0.1155	-0.16904	-0.20134	-0.01996	-0.20738	-0.13398	0.03534	NaN	NaN	NaN
ECAP	-0.27565	-0.31337	-0.13038	-0.17172	-0.16086	-0.1018	0.06084	-0.35228	-0.18548	-0.51848	-0.24117	-0.01399	NaN	NaN	NaN
RRT	-0.17838	-0.14776	-0.11827	-0.11782	-0.10183	-0.14183	0.05444	-0.24164	-0.08565	-0.51987	-0.15283	-0.00865	NaN	NaN	NaN
HOLMES	0.14129	0.25089	0.18429	0.25816	0.30007	0.03806	0.24913	0.26158	0.25889	0.37699	0.32987	0.13389	NaN	NaN	NaN
Blood Age	-0.0854	0.06433	-0.41773	-0.04577	0.07881	0.02609	0.24229	-0.19481	0.04722	-0.48022	0.19831	0.06969	NaN	NaN	NaN
WSSG	0.02879	0.13086	-0.01607	0.04415	0.13367	0.06804	0.02036	0.07604	0.01442	0.01638	8.09E-04	0.0383	NaN	NaN	NaN
BV	-0.23181	0.19189	-0.3577	-0.04589	-0.14035	0.16505	-0.06288	-0.11362	-0.17587	-0.30913	0.06109	-0.11308	NaN	NaN	NaN
